# Supplementary material for: Examining the effect of personality on user acceptance of conditionally automated vehicles
Source: Sci Rep. 2025 Jan 7;15:1091. doi: 10.1038/s41598-024-84776-4 (PMC11706942; doi:10.1038/s41598-024-84776-4)
Supplement: Supplementary file 1 — Supplementary Material 1 [file 41598_2024_84776_MOESM1_ESM.r]

# This code adheres to the manuscript submitted for publication 'Integration of the Big Five personality and UTAUT2 to advance our understanding on user acceptance of conditionally automated vehicles'
# Preprint can be found here: [provide link]

# Install libraries and packages 
library (lavaan)
library (sem)
library(semTools)
library(tidyverse)
library(psych)
library(MBESS)
library(VIM)
library("olsrr")
library(dummies)
library(missMDA)

install.packages("foreign")
install.packages("mice")
install.packages("sem")
install.packages("semTools")
install.packages("VIM")
install.packages("olsrr")
install.packages("dummies")
install.packages("lavaan")
install.packages("psych")

# Removing missing values
L3Pilot_Global_User_Acceptance_Survey_2nd_Phase$q13.1 <- dplyr::na_if(L3Pilot_Global_User_Acceptance_Survey_2nd_Phase$q13.1, 6)
L3Pilot_Global_User_Acceptance_Survey_2nd_Phase$q13.2 <- dplyr::na_if(L3Pilot_Global_User_Acceptance_Survey_2nd_Phase$q13.2, 6)
L3Pilot_Global_User_Acceptance_Survey_2nd_Phase$q13.3 <- dplyr::na_if(L3Pilot_Global_User_Acceptance_Survey_2nd_Phase$q13.3, 6)
L3Pilot_Global_User_Acceptance_Survey_2nd_Phase$q13.4 <- dplyr::na_if(L3Pilot_Global_User_Acceptance_Survey_2nd_Phase$q13.4, 6)
L3Pilot_Global_User_Acceptance_Survey_2nd_Phase$q13.5 <- dplyr::na_if(L3Pilot_Global_User_Acceptance_Survey_2nd_Phase$q13.5, 6)
L3Pilot_Global_User_Acceptance_Survey_2nd_Phase$q13.6 <- dplyr::na_if(L3Pilot_Global_User_Acceptance_Survey_2nd_Phase$q13.6, 6)
L3Pilot_Global_User_Acceptance_Survey_2nd_Phase$q13.7 <- dplyr::na_if(L3Pilot_Global_User_Acceptance_Survey_2nd_Phase$q13.7, 6)
L3Pilot_Global_User_Acceptance_Survey_2nd_Phase$q13.8 <- dplyr::na_if(L3Pilot_Global_User_Acceptance_Survey_2nd_Phase$q13.8, 6)
L3Pilot_Global_User_Acceptance_Survey_2nd_Phase$q13.9 <- dplyr::na_if(L3Pilot_Global_User_Acceptance_Survey_2nd_Phase$q13.9, 6)
L3Pilot_Global_User_Acceptance_Survey_2nd_Phase$q13.10 <- dplyr::na_if(L3Pilot_Global_User_Acceptance_Survey_2nd_Phase$q13.10, 6)
L3Pilot_Global_User_Acceptance_Survey_2nd_Phase$q13.11 <- dplyr::na_if(L3Pilot_Global_User_Acceptance_Survey_2nd_Phase$q13.11, 6)
L3Pilot_Global_User_Acceptance_Survey_2nd_Phase$q30 <- dplyr::na_if(L3Pilot_Global_User_Acceptance_Survey_2nd_Phase$q30, 4)

# Removing missing values
# Country 1
L3Pilot_GlobalSurvey_Country1$q13.1 <- dplyr::na_if(L3Pilot_GlobalSurvey_Country1$q13.1, 6)
L3Pilot_GlobalSurvey_Country1$q13.2 <- dplyr::na_if(L3Pilot_GlobalSurvey_Country1$q13.2, 6)
L3Pilot_GlobalSurvey_Country1$q13.3 <- dplyr::na_if(L3Pilot_GlobalSurvey_Country1$q13.3, 6)
L3Pilot_GlobalSurvey_Country1$q13.4 <- dplyr::na_if(L3Pilot_GlobalSurvey_Country1$q13.4, 6)
L3Pilot_GlobalSurvey_Country1$q13.5 <- dplyr::na_if(L3Pilot_GlobalSurvey_Country1$q13.5, 6)
L3Pilot_GlobalSurvey_Country1$q13.6 <- dplyr::na_if(L3Pilot_GlobalSurvey_Country1$q13.6, 6)
L3Pilot_GlobalSurvey_Country1$q13.7 <- dplyr::na_if(L3Pilot_GlobalSurvey_Country1$q13.7, 6)
L3Pilot_GlobalSurvey_Country1$q13.8 <- dplyr::na_if(L3Pilot_GlobalSurvey_Country1$q13.8, 6)
L3Pilot_GlobalSurvey_Country1$q13.9 <- dplyr::na_if(L3Pilot_GlobalSurvey_Country1$q13.9, 6)
L3Pilot_GlobalSurvey_Country1$q13.10 <- dplyr::na_if(L3Pilot_GlobalSurvey_Country1$q13.10, 6)
L3Pilot_GlobalSurvey_Country1$q13.11 <- dplyr::na_if(L3Pilot_GlobalSurvey_Country1$q13.11, 6)
L3Pilot_GlobalSurvey_Country1$q30 <- dplyr::na_if(L3Pilot_GlobalSurvey_Country1$q30, 4)

# Country 2
L3Pilot_GlobalSurvey_Country2$q13.1 <- dplyr::na_if(L3Pilot_GlobalSurvey_Country2$q13.1, 6)
L3Pilot_GlobalSurvey_Country2$q13.2 <- dplyr::na_if(L3Pilot_GlobalSurvey_Country2$q13.2, 6)
L3Pilot_GlobalSurvey_Country2$q13.3 <- dplyr::na_if(L3Pilot_GlobalSurvey_Country2$q13.3, 6)
L3Pilot_GlobalSurvey_Country2$q13.4 <- dplyr::na_if(L3Pilot_GlobalSurvey_Country2$q13.4, 6)
L3Pilot_GlobalSurvey_Country2$q13.5 <- dplyr::na_if(L3Pilot_GlobalSurvey_Country2$q13.5, 6)
L3Pilot_GlobalSurvey_Country2$q13.6 <- dplyr::na_if(L3Pilot_GlobalSurvey_Country2$q13.6, 6)
L3Pilot_GlobalSurvey_Country2$q13.7 <- dplyr::na_if(L3Pilot_GlobalSurvey_Country2$q13.7, 6)
L3Pilot_GlobalSurvey_Country2$q13.8 <- dplyr::na_if(L3Pilot_GlobalSurvey_Country2$q13.8, 6)
L3Pilot_GlobalSurvey_Country2$q13.9 <- dplyr::na_if(L3Pilot_GlobalSurvey_Country2$q13.9, 6)
L3Pilot_GlobalSurvey_Country2$q13.10 <- dplyr::na_if(L3Pilot_GlobalSurvey_Country2$q13.10, 6)
L3Pilot_GlobalSurvey_Country2$q13.11 <- dplyr::na_if(L3Pilot_GlobalSurvey_Country2$q13.11, 6)
L3Pilot_GlobalSurvey_Country2$q30 <- dplyr::na_if(L3Pilot_GlobalSurvey_Country2$q30, 4)

# Country3
L3Pilot_GlobalSurvey_Country3$q13.1 <- dplyr::na_if(L3Pilot_GlobalSurvey_Country3$q13.1, 6)
L3Pilot_GlobalSurvey_Country3$q13.2 <- dplyr::na_if(L3Pilot_GlobalSurvey_Country3$q13.2, 6)
L3Pilot_GlobalSurvey_Country3$q13.3 <- dplyr::na_if(L3Pilot_GlobalSurvey_Country3$q13.3, 6)
L3Pilot_GlobalSurvey_Country3$q13.4 <- dplyr::na_if(L3Pilot_GlobalSurvey_Country3$q13.4, 6)
L3Pilot_GlobalSurvey_Country3$q13.5 <- dplyr::na_if(L3Pilot_GlobalSurvey_Country3$q13.5, 6)
L3Pilot_GlobalSurvey_Country3$q13.6 <- dplyr::na_if(L3Pilot_GlobalSurvey_Country3$q13.6, 6)
L3Pilot_GlobalSurvey_Country3$q13.7 <- dplyr::na_if(L3Pilot_GlobalSurvey_Country3$q13.7, 6)
L3Pilot_GlobalSurvey_Country3$q13.8 <- dplyr::na_if(L3Pilot_GlobalSurvey_Country3$q13.8, 6)
L3Pilot_GlobalSurvey_Country3$q13.9 <- dplyr::na_if(L3Pilot_GlobalSurvey_Country3$q13.9, 6)
L3Pilot_GlobalSurvey_Country3$q13.10 <- dplyr::na_if(L3Pilot_GlobalSurvey_Country3$q13.10, 6)
L3Pilot_GlobalSurvey_Country3$q13.11 <- dplyr::na_if(L3Pilot_GlobalSurvey_Country3$q13.11, 6)
L3Pilot_GlobalSurvey_Country3$q30 <- dplyr::na_if(L3Pilot_GlobalSurvey_Country3$q30, 4)

# Country.4
L3Pilot_GlobalSurvey_Country4$q13.1 <- dplyr::na_if(L3Pilot_GlobalSurvey_Country4$q13.1, 6)
L3Pilot_GlobalSurvey_Country4$q13.2 <- dplyr::na_if(L3Pilot_GlobalSurvey_Country4$q13.2, 6)
L3Pilot_GlobalSurvey_Country4$q13.3 <- dplyr::na_if(L3Pilot_GlobalSurvey_Country4$q13.3, 6)
L3Pilot_GlobalSurvey_Country4$q13.4 <- dplyr::na_if(L3Pilot_GlobalSurvey_Country4$q13.4, 6)
L3Pilot_GlobalSurvey_Country4$q13.5 <- dplyr::na_if(L3Pilot_GlobalSurvey_Country4$q13.5, 6)
L3Pilot_GlobalSurvey_Country4$q13.6 <- dplyr::na_if(L3Pilot_GlobalSurvey_Country4$q13.6, 6)
L3Pilot_GlobalSurvey_Country4$q13.7 <- dplyr::na_if(L3Pilot_GlobalSurvey_Country4$q13.7, 6)
L3Pilot_GlobalSurvey_Country4$q13.8 <- dplyr::na_if(L3Pilot_GlobalSurvey_Country4$q13.8, 6)
L3Pilot_GlobalSurvey_Country4$q13.9 <- dplyr::na_if(L3Pilot_GlobalSurvey_Country4$q13.9, 6)
L3Pilot_GlobalSurvey_Country4$q13.10 <- dplyr::na_if(L3Pilot_GlobalSurvey_Country4$q13.10, 6)
L3Pilot_GlobalSurvey_Country4$q13.11 <- dplyr::na_if(L3Pilot_GlobalSurvey_Country4$q13.11, 6)
L3Pilot_GlobalSurvey_Country4$q30 <- dplyr::na_if(L3Pilot_GlobalSurvey_Country4$q30, 4)

# Country5
L3Pilot_GlobalSurvey_Country5$q13.1 <- dplyr::na_if(L3Pilot_GlobalSurvey_Country5$q13.1, 6)
L3Pilot_GlobalSurvey_Country5$q13.2 <- dplyr::na_if(L3Pilot_GlobalSurvey_Country5$q13.2, 6)
L3Pilot_GlobalSurvey_Country5$q13.3 <- dplyr::na_if(L3Pilot_GlobalSurvey_Country5$q13.3, 6)
L3Pilot_GlobalSurvey_Country5$q13.4 <- dplyr::na_if(L3Pilot_GlobalSurvey_Country5$q13.4, 6)
L3Pilot_GlobalSurvey_Country5$q13.5 <- dplyr::na_if(L3Pilot_GlobalSurvey_Country5$q13.5, 6)
L3Pilot_GlobalSurvey_Country5$q13.6 <- dplyr::na_if(L3Pilot_GlobalSurvey_Country5$q13.6, 6)
L3Pilot_GlobalSurvey_Country5$q13.7 <- dplyr::na_if(L3Pilot_GlobalSurvey_Country5$q13.7, 6)
L3Pilot_GlobalSurvey_Country5$q13.8 <- dplyr::na_if(L3Pilot_GlobalSurvey_Country5$q13.8, 6)
L3Pilot_GlobalSurvey_Country5$q13.9 <- dplyr::na_if(L3Pilot_GlobalSurvey_Country5$q13.9, 6)
L3Pilot_GlobalSurvey_Country5$q13.10 <- dplyr::na_if(L3Pilot_GlobalSurvey_Country5$q13.10, 6)
L3Pilot_GlobalSurvey_Country5$q13.11 <- dplyr::na_if(L3Pilot_GlobalSurvey_Country5$q13.11, 6)
L3Pilot_GlobalSurvey_Country5$q30 <- dplyr::na_if(L3Pilot_GlobalSurvey_Country5$q30, 4)

# Country6
L3Pilot_GlobalSurvey_Country6$q13.1 <- dplyr::na_if(L3Pilot_GlobalSurvey_Country6$q13.1, 6)
L3Pilot_GlobalSurvey_Country6$q13.2 <- dplyr::na_if(L3Pilot_GlobalSurvey_Country6$q13.2, 6)
L3Pilot_GlobalSurvey_Country6$q13.3 <- dplyr::na_if(L3Pilot_GlobalSurvey_Country6$q13.3, 6)
L3Pilot_GlobalSurvey_Country6$q13.4 <- dplyr::na_if(L3Pilot_GlobalSurvey_Country6$q13.4, 6)
L3Pilot_GlobalSurvey_Country6$q13.5 <- dplyr::na_if(L3Pilot_GlobalSurvey_Country6$q13.5, 6)
L3Pilot_GlobalSurvey_Country6$q13.6 <- dplyr::na_if(L3Pilot_GlobalSurvey_Country6$q13.6, 6)
L3Pilot_GlobalSurvey_Country6$q13.7 <- dplyr::na_if(L3Pilot_GlobalSurvey_Country6$q13.7, 6)
L3Pilot_GlobalSurvey_Country6$q13.8 <- dplyr::na_if(L3Pilot_GlobalSurvey_Country6$q13.8, 6)
L3Pilot_GlobalSurvey_Country6$q13.9 <- dplyr::na_if(L3Pilot_GlobalSurvey_Country6$q13.9, 6)
L3Pilot_GlobalSurvey_Country6$q13.10 <- dplyr::na_if(L3Pilot_GlobalSurvey_Country6$q13.10, 6)
L3Pilot_GlobalSurvey_Country6$q13.11 <- dplyr::na_if(L3Pilot_GlobalSurvey_Country6$q13.11, 6)
L3Pilot_GlobalSurvey_Country6$q30 <- dplyr::na_if(L3Pilot_GlobalSurvey_Country6$q30, 4)

# Country7
L3Pilot_GlobalSurvey_Country7$q13.1 <- dplyr::na_if(L3Pilot_GlobalSurvey_Country7$q13.1, 6)
L3Pilot_GlobalSurvey_Country7$q13.2 <- dplyr::na_if(L3Pilot_GlobalSurvey_Country7$q13.2, 6)
L3Pilot_GlobalSurvey_Country7$q13.3 <- dplyr::na_if(L3Pilot_GlobalSurvey_Country7$q13.3, 6)
L3Pilot_GlobalSurvey_Country7$q13.4 <- dplyr::na_if(L3Pilot_GlobalSurvey_Country7$q13.4, 6)
L3Pilot_GlobalSurvey_Country7$q13.5 <- dplyr::na_if(L3Pilot_GlobalSurvey_Country7$q13.5, 6)
L3Pilot_GlobalSurvey_Country7$q13.6 <- dplyr::na_if(L3Pilot_GlobalSurvey_Country7$q13.6, 6)
L3Pilot_GlobalSurvey_Country7$q13.7 <- dplyr::na_if(L3Pilot_GlobalSurvey_Country7$q13.7, 6)
L3Pilot_GlobalSurvey_Country7$q13.8 <- dplyr::na_if(L3Pilot_GlobalSurvey_Country7$q13.8, 6)
L3Pilot_GlobalSurvey_Country7$q13.9 <- dplyr::na_if(L3Pilot_GlobalSurvey_Country7$q13.9, 6)
L3Pilot_GlobalSurvey_Country7$q13.10 <- dplyr::na_if(L3Pilot_GlobalSurvey_Country7$q13.10, 6)
L3Pilot_GlobalSurvey_Country7$q13.11 <- dplyr::na_if(L3Pilot_GlobalSurvey_Country7$q13.11, 6)
L3Pilot_GlobalSurvey_Country7$q30 <- dplyr::na_if(L3Pilot_GlobalSurvey_Country7$q30, 4)

# Country8
L3Pilot_GlobalSurvey_Country8$q13.1 <- dplyr::na_if(L3Pilot_GlobalSurvey_Country8$q13.1, 6)
L3Pilot_GlobalSurvey_Country8$q13.2 <- dplyr::na_if(L3Pilot_GlobalSurvey_Country8$q13.2, 6)
L3Pilot_GlobalSurvey_Country8$q13.3 <- dplyr::na_if(L3Pilot_GlobalSurvey_Country8$q13.3, 6)
L3Pilot_GlobalSurvey_Country8$q13.4 <- dplyr::na_if(L3Pilot_GlobalSurvey_Country8$q13.4, 6)
L3Pilot_GlobalSurvey_Country8$q13.5 <- dplyr::na_if(L3Pilot_GlobalSurvey_Country8$q13.5, 6)
L3Pilot_GlobalSurvey_Country8$q13.6 <- dplyr::na_if(L3Pilot_GlobalSurvey_Country8$q13.6, 6)
L3Pilot_GlobalSurvey_Country8$q13.7 <- dplyr::na_if(L3Pilot_GlobalSurvey_Country8$q13.7, 6)
L3Pilot_GlobalSurvey_Country8$q13.8 <- dplyr::na_if(L3Pilot_GlobalSurvey_Country8$q13.8, 6)
L3Pilot_GlobalSurvey_Country8$q13.9 <- dplyr::na_if(L3Pilot_GlobalSurvey_Country8$q13.9, 6)
L3Pilot_GlobalSurvey_Country8$q13.10 <- dplyr::na_if(L3Pilot_GlobalSurvey_Country8$q13.10, 6)
L3Pilot_GlobalSurvey_Country8$q13.11 <- dplyr::na_if(L3Pilot_GlobalSurvey_Country8$q13.11, 6)
L3Pilot_GlobalSurvey_Country8$q30 <- dplyr::na_if(L3Pilot_GlobalSurvey_Country8$q30, 4)

# Country9
L3Pilot_GlobalSurvey_Country9$q13.1 <- dplyr::na_if(L3Pilot_GlobalSurvey_Country9$q13.1, 6)
L3Pilot_GlobalSurvey_Country9$q13.2 <- dplyr::na_if(L3Pilot_GlobalSurvey_Country9$q13.2, 6)
L3Pilot_GlobalSurvey_Country9$q13.3 <- dplyr::na_if(L3Pilot_GlobalSurvey_Country9$q13.3, 6)
L3Pilot_GlobalSurvey_Country9$q13.4 <- dplyr::na_if(L3Pilot_GlobalSurvey_Country9$q13.4, 6)
L3Pilot_GlobalSurvey_Country9$q13.5 <- dplyr::na_if(L3Pilot_GlobalSurvey_Country9$q13.5, 6)
L3Pilot_GlobalSurvey_Country9$q13.6 <- dplyr::na_if(L3Pilot_GlobalSurvey_Country9$q13.6, 6)
L3Pilot_GlobalSurvey_Country9$q13.7 <- dplyr::na_if(L3Pilot_GlobalSurvey_Country9$q13.7, 6)
L3Pilot_GlobalSurvey_Country9$q13.8 <- dplyr::na_if(L3Pilot_GlobalSurvey_Country9$q13.8, 6)
L3Pilot_GlobalSurvey_Country9$q13.9 <- dplyr::na_if(L3Pilot_GlobalSurvey_Country9$q13.9, 6)
L3Pilot_GlobalSurvey_Country9$q13.10 <- dplyr::na_if(L3Pilot_GlobalSurvey_Country9$q13.10, 6)
L3Pilot_GlobalSurvey_Country9$q13.11 <- dplyr::na_if(L3Pilot_GlobalSurvey_Country9$q13.11, 6)
L3Pilot_GlobalSurvey_Country9$q30 <- dplyr::na_if(L3Pilot_GlobalSurvey_Country9$q30, 4)

# Perform descriptive statistics
prop.table(table(L3Pilot_Global_User_Acceptance_Survey_2nd_Phase$q14r.1))*100

# Reverse scales of personality constructs 
# Neuroticsm N: q8.4 & q8.9: r. is relaxed, handles stress well: q8.4
L3Pilot_Global_User_Acceptance_Survey_2nd_Phase$q8.4 <- car::recode(L3Pilot_Global_User_Acceptance_Survey_2nd_Phase$q8.4, '1=5; 2=4; 3=3; 4=2; 5=1')

L3Pilot_GlobalSurvey_Country1$q8.4 <- car::recode(L3Pilot_GlobalSurvey_Country1$q8.4, '1=5; 2=4; 3=3; 4=2; 5=1')

L3Pilot_GlobalSurvey_Country2$q8.4 <- car::recode(L3Pilot_GlobalSurvey_Country2$q8.4, '1=5; 2=4; 3=3; 4=2; 5=1')

L3Pilot_GlobalSurvey_Country3$q8.4 <- car::recode(L3Pilot_GlobalSurvey_Country3$q8.4, '1=5; 2=4; 3=3; 4=2; 5=1')

L3Pilot_GlobalSurvey_Country3$q8.4 <- car::recode(L3Pilot_GlobalSurvey_Country4$q8.4, '1=5; 2=4; 3=3; 4=2; 5=1')

L3Pilot_GlobalSurvey_Country5$q8.4 <- car::recode(L3Pilot_GlobalSurvey_Country5$q8.4, '1=5; 2=4; 3=3; 4=2; 5=1')

L3Pilot_GlobalSurvey_Country6$q8.4 <- car::recode(L3Pilot_GlobalSurvey_Country6$q8.4, '1=5; 2=4; 3=3; 4=2; 5=1')

L3Pilot_GlobalSurvey_Country7$q8.4 <- car::recode(L3Pilot_GlobalSurvey_Country7$q8.4, '1=5; 2=4; 3=3; 4=2; 5=1')

L3Pilot_GlobalSurvey_Country8$q8.4 <- car::recode(L3Pilot_GlobalSurvey_Country8$q8.4, '1=5; 2=4; 3=3; 4=2; 5=1')

L3Pilot_GlobalSurvey_Country9$q8.4 <- car::recode(L3Pilot_GlobalSurvey_Country9$q8.4, '1=5; 2=4; 3=3; 4=2; 5=1')

# Extraversion E: q8.1 & q8.6
r. is reserved: 
  q8.1
L3Pilot_Global_User_Acceptance_Survey_2nd_Phase$q8.1 <- car::recode(L3Pilot_Global_User_Acceptance_Survey_2nd_Phase$q8.1, '1=5; 2=4; 3=3; 4=2; 5=1')

L3Pilot_GlobalSurvey_Country1$q8.1 <- car::recode(L3Pilot_GlobalSurvey_Country1$q8.1, '1=5; 2=4; 3=3; 4=2; 5=1')

L3Pilot_GlobalSurvey_Country2$q8.1 <- car::recode(L3Pilot_GlobalSurvey_Country2$q8.1, '1=5; 2=4; 3=3; 4=2; 5=1')

L3Pilot_GlobalSurvey_Country3$q8.1 <- car::recode(L3Pilot_GlobalSurvey_Country3$q8.1, '1=5; 2=4; 3=3; 4=2; 5=1')

L3Pilot_GlobalSurvey_Country4$q8.1 <- car::recode(L3Pilot_GlobalSurvey_Country4$q8.1, '1=5; 2=4; 3=3; 4=2; 5=1')

L3Pilot_GlobalSurvey_Country5$q8.1 <- car::recode(L3Pilot_GlobalSurvey_Country5$q8.1, '1=5; 2=4; 3=3; 4=2; 5=1')

L3Pilot_GlobalSurvey_Country6$q8.1 <- car::recode(L3Pilot_GlobalSurvey_Country6$q8.1, '1=5; 2=4; 3=3; 4=2; 5=1')

L3Pilot_GlobalSurvey_Country7$q8.1 <- car::recode(L3Pilot_GlobalSurvey_Country7$q8.1, '1=5; 2=4; 3=3; 4=2; 5=1')

L3Pilot_GlobalSurvey_Country8$q8.1 <- car::recode(L3Pilot_GlobalSurvey_Country8$q8.1, '1=5; 2=4; 3=3; 4=2; 5=1')

L3Pilot_GlobalSurvey_Country9$q8.1 <- car::recode(L3Pilot_GlobalSurvey_Country9$q8.1, '1=5; 2=4; 3=3; 4=2; 5=1')

# Openness
O: q8.5 & q8.10
r. has few artistic interests: 
  q8.5: 
  
L3Pilot_Global_User_Acceptance_Survey_2nd_Phase$q8.5 <- car::recode(L3Pilot_Global_User_Acceptance_Survey_2nd_Phase$q8.5, '1=5; 2=4; 3=3; 4=2; 5=1')

L3Pilot_GlobalSurvey_Country1$q8.5 <- car::recode(L3Pilot_GlobalSurvey_Country1$q8.5, '1=5; 2=4; 3=3; 4=2; 5=1')

L3Pilot_GlobalSurvey_Country2$q8.5 <- car::recode(L3Pilot_GlobalSurvey_Country2$q8.5, '1=5; 2=4; 3=3; 4=2; 5=1')

L3Pilot_GlobalSurvey_Country3$q8.5 <- car::recode(L3Pilot_GlobalSurvey_Country3$q8.5, '1=5; 2=4; 3=3; 4=2; 5=1')

L3Pilot_GlobalSurvey_Country4$q8.5 <- car::recode(L3Pilot_GlobalSurvey_Country4$q8.5, '1=5; 2=4; 3=3; 4=2; 5=1')

L3Pilot_GlobalSurvey_Country5$q8.5 <- car::recode(L3Pilot_GlobalSurvey_Country5$q8.5, '1=5; 2=4; 3=3; 4=2; 5=1')

L3Pilot_GlobalSurvey_Country6$q8.5 <- car::recode(L3Pilot_GlobalSurvey_Country6$q8.5, '1=5; 2=4; 3=3; 4=2; 5=1')

L3Pilot_GlobalSurvey_Country7$q8.5 <- car::recode(L3Pilot_GlobalSurvey_Country7$q8.5, '1=5; 2=4; 3=3; 4=2; 5=1')

L3Pilot_GlobalSurvey_Country8$q8.5 <- car::recode(L3Pilot_GlobalSurvey_Country8$q8.5, '1=5; 2=4; 3=3; 4=2; 5=1')

L3Pilot_GlobalSurvey_Country9$q8.5 <- car::recode(L3Pilot_GlobalSurvey_Country9$q8.5, '1=5; 2=4; 3=3; 4=2; 5=1')

# Conscientiousness
C: q8.8 & q8.3: r. tends to be lazy: 
  q8.3

L3Pilot_Global_User_Acceptance_Survey_2nd_Phase$q8.3 <- car::recode(L3Pilot_Global_User_Acceptance_Survey_2nd_Phase$q8.3, '1=5; 2=4; 3=3; 4=2; 5=1')

L3Pilot_GlobalSurvey_Country1$q8.3 <- car::recode(L3Pilot_GlobalSurvey_Country1$q8.3, '1=5; 2=4; 3=3; 4=2; 5=1')

L3Pilot_GlobalSurvey_Country2$q8.3 <- car::recode(L3Pilot_GlobalSurvey_Country2$q8.3, '1=5; 2=4; 3=3; 4=2; 5=1')

L3Pilot_GlobalSurvey_Country3$q8.3 <- car::recode(L3Pilot_GlobalSurvey_Country3$q8.3, '1=5; 2=4; 3=3; 4=2; 5=1')

L3Pilot_GlobalSurvey_Country4$q8.3 <- car::recode(L3Pilot_GlobalSurvey_Country4$q8.3, '1=5; 2=4; 3=3; 4=2; 5=1')

L3Pilot_GlobalSurvey_Country5$q8.3 <- car::recode(L3Pilot_GlobalSurvey_Country5$q8.3, '1=5; 2=4; 3=3; 4=2; 5=1')

L3Pilot_GlobalSurvey_Country6$q8.3 <- car::recode(L3Pilot_GlobalSurvey_Country6$q8.3, '1=5; 2=4; 3=3; 4=2; 5=1')

L3Pilot_GlobalSurvey_Country7$q8.3 <- car::recode(L3Pilot_GlobalSurvey_Country7$q8.3, '1=5; 2=4; 3=3; 4=2; 5=1')

L3Pilot_GlobalSurvey_Country8$q8.3 <- car::recode(L3Pilot_GlobalSurvey_Country8$q8.3, '1=5; 2=4; 3=3; 4=2; 5=1')

L3Pilot_GlobalSurvey_Country9$q8.3 <- car::recode(L3Pilot_GlobalSurvey_Country9$q8.3, '1=5; 2=4; 3=3; 4=2; 5=1')

# Agreeableness
A: q8.2 & q8.7: r. tends to find fault with others: 
  
L3Pilot_Global_User_Acceptance_Survey_2nd_Phase$q8.7 <- car::recode(L3Pilot_Global_User_Acceptance_Survey_2nd_Phase$q8.7, '1=5; 2=4; 3=3; 4=2; 5=1')

L3Pilot_GlobalSurvey_Country1$q8.7 <- car::recode(L3Pilot_GlobalSurvey_Country1$q8.7, '1=5; 2=4; 3=3; 4=2; 5=1')

L3Pilot_GlobalSurvey_Country2$q8.7 <- car::recode(L3Pilot_GlobalSurvey_Country2$q8.7, '1=5; 2=4; 3=3; 4=2; 5=1')

L3Pilot_GlobalSurvey_Country3$q8.7 <- car::recode(L3Pilot_GlobalSurvey_Country3$q8.7, '1=5; 2=4; 3=3; 4=2; 5=1')

L3Pilot_GlobalSurvey_Country4$q8.7 <- car::recode(L3Pilot_GlobalSurvey_Country4$q8.7, '1=5; 2=4; 3=3; 4=2; 5=1')

L3Pilot_GlobalSurvey_Country5$q8.7 <- car::recode(L3Pilot_GlobalSurvey_Country5$q8.7, '1=5; 2=4; 3=3; 4=2; 5=1')

L3Pilot_GlobalSurvey_Country6$q8.7 <- car::recode(L3Pilot_GlobalSurvey_Country6$q8.7, '1=5; 2=4; 3=3; 4=2; 5=1')

L3Pilot_GlobalSurvey_Country7$q8.7 <- car::recode(L3Pilot_GlobalSurvey_Country7$q8.7, '1=5; 2=4; 3=3; 4=2; 5=1')

L3Pilot_GlobalSurvey_Country8$q8.7 <- car::recode(L3Pilot_GlobalSurvey_Country8$q8.7, '1=5; 2=4; 3=3; 4=2; 5=1')

L3Pilot_GlobalSurvey_Country9$q8.7 <- car::recode(L3Pilot_GlobalSurvey_Country9$q8.7, '1=5; 2=4; 3=3; 4=2; 5=1')

# Reverse items pertaining to trust in conditionally automated cars
q12.1: I would be suspicious of conditionally automated cars.
L3Pilot_Global_User_Acceptance_Survey_2nd_Phase$q12.1 <- car::recode(L3Pilot_Global_User_Acceptance_Survey_2nd_Phase$q12.1, '1=5; 2=4; 3=3; 4=2; 5=1')

L3Pilot_GlobalSurvey_Country1$q12.1 <- car::recode(L3Pilot_GlobalSurvey_Country1$q12.1, '1=5; 2=4; 3=3; 4=2; 5=1')

L3Pilot_GlobalSurvey_Country2$q12.1 <- car::recode(L3Pilot_GlobalSurvey_Country2$q12.1, '1=5; 2=4; 3=3; 4=2; 5=1')

L3Pilot_GlobalSurvey_Country3$q12.1 <- car::recode(L3Pilot_GlobalSurvey_Country3$q12.1, '1=5; 2=4; 3=3; 4=2; 5=1')

L3Pilot_GlobalSurvey_Country4$q12.1 <- car::recode(L3Pilot_GlobalSurvey_Country4$q12.1, '1=5; 2=4; 3=3; 4=2; 5=1')

L3Pilot_GlobalSurvey_Country5$q12.1 <- car::recode(L3Pilot_GlobalSurvey_Country5$q12.1, '1=5; 2=4; 3=3; 4=2; 5=1')

L3Pilot_GlobalSurvey_Country6$q12.1 <- car::recode(L3Pilot_GlobalSurvey_Country6$q12.1, '1=5; 2=4; 3=3; 4=2; 5=1')

L3Pilot_GlobalSurvey_Country7$q12.1 <- car::recode(L3Pilot_GlobalSurvey_Country7$q12.1, '1=5; 2=4; 3=3; 4=2; 5=1')

L3Pilot_GlobalSurvey_Country8$q12.1 <- car::recode(L3Pilot_GlobalSurvey_Country8$q12.1, '1=5; 2=4; 3=3; 4=2; 5=1')

L3Pilot_GlobalSurvey_Country9$q12.1 <- car::recode(L3Pilot_GlobalSurvey_Country9$q12.1, '1=5; 2=4; 3=3; 4=2; 5=1')

# Reverse items pertaining to trust
q12.4: I would feel hesitant about using a conditionally automated car.
L3Pilot_Global_User_Acceptance_Survey_2nd_Phase$q12.4 <- car::recode(L3Pilot_Global_User_Acceptance_Survey_2nd_Phase$q12.4, '1=5; 2=4; 3=3; 4=2; 5=1')

L3Pilot_GlobalSurvey_Country1$q12.4 <- car::recode(L3Pilot_GlobalSurvey_Country1$q12.4, '1=5; 2=4; 3=3; 4=2; 5=1')

L3Pilot_GlobalSurvey_Country2$q12.4 <- car::recode(L3Pilot_GlobalSurvey_Country2$q12.4, '1=5; 2=4; 3=3; 4=2; 5=1')

L3Pilot_GlobalSurvey_Country3$q12.4 <- car::recode(L3Pilot_GlobalSurvey_Country3$q12.4, '1=5; 2=4; 3=3; 4=2; 5=1')

L3Pilot_GlobalSurvey_Country4$q12.4 <- car::recode(L3Pilot_GlobalSurvey_Country4$q12.4, '1=5; 2=4; 3=3; 4=2; 5=1')

L3Pilot_GlobalSurvey_Country5$q12.4 <- car::recode(L3Pilot_GlobalSurvey_Country5$q12.4, '1=5; 2=4; 3=3; 4=2; 5=1')

L3Pilot_GlobalSurvey_Country6$q12.4 <- car::recode(L3Pilot_GlobalSurvey_Country6$q12.4, '1=5; 2=4; 3=3; 4=2; 5=1')

L3Pilot_GlobalSurvey_Country7$q12.4 <- car::recode(L3Pilot_GlobalSurvey_Country7$q12.4, '1=5; 2=4; 3=3; 4=2; 5=1')

L3Pilot_GlobalSurvey_Country8$q12.4 <- car::recode(L3Pilot_GlobalSurvey_Country8$q12.4, '1=5; 2=4; 3=3; 4=2; 5=1')

L3Pilot_GlobalSurvey_Country9$q12.4 <- car::recode(L3Pilot_GlobalSurvey_Country9$q12.4, '1=5; 2=4; 3=3; 4=2; 5=1')

# Reverse scale of items pertaining to driver engagement
L3Pilot_Global_User_Acceptance_Survey_2nd_Phase$q14r.8 <- car::recode(L3Pilot_Global_User_Acceptance_Survey_2nd_Phase$q14r.8, '1=5; 2=4; 3=3; 4=2; 5=1')
L3Pilot_Global_User_Acceptance_Survey_2nd_Phase$q14r.7 <- car::recode(L3Pilot_Global_User_Acceptance_Survey_2nd_Phase$q14r.7, '1=5; 2=4; 3=3; 4=2; 5=1')

L3Pilot_GlobalSurvey_Country1$q14r.8 <- car::recode(L3Pilot_GlobalSurvey_Country1$q14r.8, '1=5; 2=4; 3=3; 4=2; 5=1')
L3Pilot_GlobalSurvey_Country1$q14r.7 <- car::recode(L3Pilot_GlobalSurvey_Country1$q14r.7, '1=5; 2=4; 3=3; 4=2; 5=1')

L3Pilot_GlobalSurvey_Country2$q14r.8 <- car::recode(L3Pilot_GlobalSurvey_Country2$q14r.8, '1=5; 2=4; 3=3; 4=2; 5=1')
L3Pilot_GlobalSurvey_Country2$q14r.7 <- car::recode(L3Pilot_GlobalSurvey_Country2$q14r.7, '1=5; 2=4; 3=3; 4=2; 5=1')

L3Pilot_GlobalSurvey_Country3$q14r.8 <- car::recode(L3Pilot_GlobalSurvey_Country3$q14r.8, '1=5; 2=4; 3=3; 4=2; 5=1')
L3Pilot_GlobalSurvey_Country3$q14r.7 <- car::recode(L3Pilot_GlobalSurvey_Country3$q14r.7, '1=5; 2=4; 3=3; 4=2; 5=1')

L3Pilot_GlobalSurvey_Country4$q14r.8 <- car::recode(L3Pilot_GlobalSurvey_Country4$q14r.8, '1=5; 2=4; 3=3; 4=2; 5=1')
L3Pilot_GlobalSurvey_Country4$q14r.7 <- car::recode(L3Pilot_GlobalSurvey_Country4$q14r.7, '1=5; 2=4; 3=3; 4=2; 5=1')

L3Pilot_GlobalSurvey_Country5$q14r.8 <- car::recode(L3Pilot_GlobalSurvey_Country5$q14r.8, '1=5; 2=4; 3=3; 4=2; 5=1')
L3Pilot_GlobalSurvey_Country5$q14r.7 <- car::recode(L3Pilot_GlobalSurvey_Country5$q14r.7, '1=5; 2=4; 3=3; 4=2; 5=1')

L3Pilot_GlobalSurvey_Country6$q14r.8 <- car::recode(L3Pilot_GlobalSurvey_Country6$q14r.8, '1=5; 2=4; 3=3; 4=2; 5=1')
L3Pilot_GlobalSurvey_Country6$q14r.7 <- car::recode(L3Pilot_GlobalSurvey_Country6$q14r.7, '1=5; 2=4; 3=3; 4=2; 5=1')

L3Pilot_GlobalSurvey_Country7$q14r.8 <- car::recode(L3Pilot_GlobalSurvey_Country7$q14r.8, '1=5; 2=4; 3=3; 4=2; 5=1')
L3Pilot_GlobalSurvey_Country7$q14r.7 <- car::recode(L3Pilot_GlobalSurvey_Country7$q14r.7, '1=5; 2=4; 3=3; 4=2; 5=1')

L3Pilot_GlobalSurvey_Country8$q14r.8 <- car::recode(L3Pilot_GlobalSurvey_Country8$q14r.8, '1=5; 2=4; 3=3; 4=2; 5=1')
L3Pilot_GlobalSurvey_Country8$q14r.7 <- car::recode(L3Pilot_GlobalSurvey_Country8$q14r.7, '1=5; 2=4; 3=3; 4=2; 5=1')

L3Pilot_GlobalSurvey_Country9$q14r.8 <- car::recode(L3Pilot_GlobalSurvey_Country9$q14r.8, '1=5; 2=4; 3=3; 4=2; 5=1')
L3Pilot_GlobalSurvey_Country9$q14r.7 <- car::recode(L3Pilot_GlobalSurvey_Country9$q14r.7, '1=5; 2=4; 3=3; 4=2; 5=1')

# Table 2. Confirmatory factor analysis 
# Final measurement model, cross-country analysis
mod.L3Pilot <-' 
TRU =~  q12.1+q12.4 
PE =~q14r.1+q14r.2
SI=~q14r.12+q14r.13
FC=~q14r.17
HM =~q14r.14
BI=~q15.1+q12.5
DE =~ q14r.7 + q14r.8 
N =~  q8.9
O =~ q8.10
E =~  q8.6
A =~ q8.2
C =~ q8.8

'
fit.PE <- lavaan::cfa(mod.L3Pilot,
                      data = L3Pilot_Global_User_Acceptance_Survey_2nd_Phase,
                      estimator = "ML", check.gradient = FALSE)
summary(fit.PE, standardized=TRUE, fit.measures=TRUE, rsquare = TRUE)

# Calculate measurement invariance
measurementInvariance(model = mod.L3Pilot, data = L3Pilot_Global_User_Acceptance_Survey_2nd_Phase,
                      group = "country", fit.measures = c("cfi","aic", "rmsea"))

# Table 2. Confirmatory factor analysis results, all countries
mod.L3Pilot <-' 
TRU =~  q12.1+q12.4 
PE =~q14r.1+q14r.2
SI=~q14r.12+q14r.13
FC=~q14r.17
HM =~q14r.14
BI=~q15.1+q12.5
DE =~ q14r.7 + q14r.8 
N =~  q8.9
O =~ q8.10
E =~  q8.6
A =~ q8.2
C =~ q8.8
'
fit.PE <- lavaan::cfa(mod.L3Pilot,
                      data = L3Pilot_Global_User_Acceptance_Survey_2nd_Phase,
                      estimator = "ML", group = "country", check.gradient = FALSE)
summary(fit.PE, standardized=TRUE, fit.measures=TRUE, rsquare = TRUE)

# Country1
mod.L3Pilot <-' 
TRU =~q12.1+q12.4 
PE =~ q14r.1+q14r.2
SI=~q14r.12+q14r.13
FC=~q14r.17
HM =~q14r.14
BI=~q15.1+q12.5
DE =~ q14r.7 + q14r.8 
N =~  q8.9
O =~ q8.10
E =~  q8.6
A =~ q8.2
C =~ q8.8
'
fit.PE <- lavaan::cfa(mod.L3Pilot,
                      data = L3Pilot_GlobalSurvey_Country1,
                      estimator = "ML",  check.gradient = FALSE)
summary(fit.PE, standardized=TRUE, fit.measures=TRUE, rsquare = TRUE)

# Country2
mod.L3Pilot <-' 
TRU =~  q12.1+q12.4
PE =~q14r.1+q14r.2
SI=~q14r.12+q14r.13
FC=~q14r.17
HM =~q14r.14
BI=~q15.1+q12.5
DE =~ q14r.7 + q14r.8
N =~  q8.9
O =~ q8.10
E =~  q8.6
A =~ q8.2
C =~ q8.8

'
fit.PE <- lavaan::cfa(mod.L3Pilot,
                      data = L3Pilot_GlobalSurvey_Country2,
                      estimator = "ML", check.gradient = FALSE)
summary(fit.PE, standardized=TRUE, fit.measures=TRUE, rsquare = TRUE)

# Country3
mod.L3Pilot <-' 
TRU =~  q12.1+q12.4
PE =~q14r.1+q14r.2
SI=~q14r.12+q14r.13
FC=~q14r.17
HM =~q14r.14
BI=~q15.1+q12.5
DE =~ q14r.7 + q14r.8
N =~  q8.9
O =~ q8.10
E =~  q8.6
A =~ q8.2
C =~ q8.8

'
fit.PE <- lavaan::cfa(mod.L3Pilot,
                      data = L3Pilot_GlobalSurvey_Country3,
                      estimator = "ML", check.gradient = FALSE)
summary(fit.PE, standardized=TRUE, fit.measures=TRUE, rsquare = TRUE)

# Country4
mod.L3Pilot <-' 
TRU =~  q12.1+q12.4
PE =~q14r.1+q14r.2
SI=~q14r.12+q14r.13
FC=~q14r.17
HM =~q14r.14
BI=~q15.1+q12.5
DE =~ q14r.7 + q14r.8
N =~  q8.9
O =~ q8.10
E =~  q8.6
A =~ q8.2
C =~ q8.8

'
fit.PE <- lavaan::cfa(mod.L3Pilot,
                      data = L3Pilot_GlobalSurvey_Country4,
                      estimator = "ML", check.gradient = FALSE)
summary(fit.PE, standardized=TRUE, fit.measures=TRUE, rsquare = TRUE)

# Country 5
mod.L3Pilot <-' 
TRU =~  q12.1+q12.4
PE =~q14r.1+q14r.2
SI=~q14r.12+q14r.13
FC=~q14r.17
HM =~q14r.14
BI=~q15.1+q12.5
DE =~ q14r.7 + q14r.8
N =~  q8.9
O =~ q8.10
E =~  q8.6
A =~ q8.2
C =~ q8.8
'
fit.PE <- lavaan::cfa(mod.L3Pilot,
                      data = L3Pilot_GlobalSurvey_Country5,
                      estimator = "ML", check.gradient = FALSE)
summary(fit.PE, standardized=TRUE, fit.measures=TRUE, rsquare = TRUE)

# Country6
mod.L3Pilot <-' 
TRU =~  q12.1+q12.4
PE =~q14r.1+q14r.2
SI=~q14r.12+q14r.13
FC=~q14r.17
HM =~q14r.14
BI=~q15.1+q12.5
DE =~ q14r.7 + q14r.8
N =~  q8.9
O =~ q8.10
E =~  q8.6
A =~ q8.2
C =~ q8.8
'
fit.PE <- lavaan::cfa(mod.L3Pilot,
                      data = L3Pilot_GlobalSurvey_Country6,
                      estimator = "ML", check.gradient = FALSE)
summary(fit.PE, standardized=TRUE, fit.measures=TRUE, rsquare = TRUE)

# Country7 
mod.L3Pilot <-' 
TRU =~  q12.1+q12.4
PE =~q14r.1+q14r.2
SI=~q14r.12+q14r.13
FC=~q14r.17
HM =~q14r.14
BI=~q15.1+q12.5
DE =~ q14r.7 + q14r.8
N =~  q8.9
O =~ q8.10
E =~  q8.6
A =~ q8.2
C =~ q8.8
'
fit.PE <- lavaan::cfa(mod.L3Pilot,
                      data = L3Pilot_GlobalSurvey_Country7,
                      estimator = "ML", check.gradient = FALSE)
summary(fit.PE, standardized=TRUE, fit.measures=TRUE, rsquare = TRUE)

# Country 8
mod.L3Pilot <-' 
TRU =~  q12.1+q12.4
PE =~q14r.1+q14r.2
SI=~q14r.12+q14r.13
FC=~q14r.17
HM =~q14r.14
BI=~q15.1+q12.5
DE =~ q14r.7 + q14r.8
N =~  q8.9
O =~ q8.10
E =~  q8.6
A =~ q8.2
C =~ q8.8

'
fit.PE <- lavaan::cfa(mod.L3Pilot,
                      data = L3Pilot_GlobalSurvey_Country8,
                      estimator = "ML", check.gradient = FALSE)
summary(fit.PE, standardized=TRUE, fit.measures=TRUE, rsquare = TRUE)

# Country9
mod.L3Pilot <-' 
TRU =~  q12.1+q12.4
PE =~q14r.1+q14r.2
SI=~q14r.12+q14r.13
FC=~q14r.17
HM =~q14r.14
BI=~q15.1+q12.5
DE =~ q14r.7 + q14r.8
N =~  q8.9
O =~ q8.10
E =~  q8.6
A =~ q8.2
C =~ q8.8

'
fit.PE <- lavaan::cfa(mod.L3Pilot,
                      data = L3Pilot_GlobalSurvey_Country9,
                      estimator = "ML", check.gradient = FALSE)
summary(fit.PE, standardized=TRUE, fit.measures=TRUE, rsquare = TRUE)

# Table 4. Cross-country analysis predicting behavioral intention to use CondAVs, direct effects
mod.L3Pilot <-' 
TRU =~  q12.1+q12.4
PE =~q14r.1+q14r.2
SI=~q14r.12+q14r.13
FC=~q14r.17
HM =~q14r.14
BI=~q15.1+q12.5
DE =~ q14r.7 + q14r.8
N =~  q8.9
O =~ q8.10
E =~  q8.6
A =~ q8.2
C =~ q8.8
BI~ PE + TRU+ SI+ FC+ HM+  DE + O + C + E + A + N

'
fit.PE <- lavaan::cfa(mod.L3Pilot,
                      data = L3Pilot_Global_User_Acceptance_Survey_2nd_Phase,
                      estimator = "ML", check.gradient = FALSE)
summary(fit.PE, standardized=TRUE, fit.measures=TRUE, rsquare = TRUE)

# Table 5. Between-country analysis predicting behavioral intention to use CondAVs, direct effects, country 1
mod.L3Pilot <-' 
TRU =~  q12.1+q12.4
PE =~q14r.1+q14r.2
SI=~q14r.12+q14r.13
FC=~q14r.17
HM =~q14r.14
BI=~q15.1+q12.5
DE =~ q14r.7 + q14r.8
N =~  q8.9
O =~ q8.10
E =~  q8.6
A =~ q8.2
C =~ q8.8
BI~ PE + TRU+ SI+ FC+ HM+  DE + O + C + E + A + N

'
fit.PE <- lavaan::cfa(mod.L3Pilot,
                      data = L3Pilot_GlobalSurvey_Country1,
                      estimator = "ML", check.gradient = FALSE)
summary(fit.PE, standardized=TRUE, fit.measures=TRUE, rsquare = TRUE)

# Table 5. Between-country analysis predicting behavioral intention to use CondAVs, direct effects, country 2
mod.L3Pilot <-' 
TRU =~  q12.1+q12.4
PE =~q14r.1+q14r.2
SI=~q14r.12+q14r.13
FC=~q14r.17
HM =~q14r.14
BI=~q15.1+q12.5
DE =~ q14r.7 + q14r.8
N =~  q8.9
O =~ q8.10
E =~  q8.6
A =~ q8.2
C =~ q8.8
BI~ PE + TRU+ SI+ FC+ HM+  DE + O + C + E + A + N

'
fit.PE <- lavaan::cfa(mod.L3Pilot,
                      data = L3Pilot_GlobalSurvey_Country2,
                      estimator = "ML", check.gradient = FALSE)
summary(fit.PE, standardized=TRUE, fit.measures=TRUE, rsquare = TRUE)

# Table 5. Between-country analysis predicting behavioral intention to use CondAVs, direct effects, country 3
mod.L3Pilot <-' 
TRU =~  q12.1+q12.4
PE =~q14r.1+q14r.2
SI=~q14r.12+q14r.13
FC=~q14r.17
HM =~q14r.14
BI=~q15.1+q12.5
DE =~ q14r.7 + q14r.8
N =~  q8.9
O =~ q8.10
E =~  q8.6
A =~ q8.2
C =~ q8.8
BI~ PE + TRU+ SI+ FC+ HM+  DE + O + C + E + A + N

'
fit.PE <- lavaan::cfa(mod.L3Pilot,
                      data = L3Pilot_GlobalSurvey_Country3,
                      estimator = "ML", check.gradient = FALSE)
summary(fit.PE, standardized=TRUE, fit.measures=TRUE, rsquare = TRUE)

# Table 5. Between-country analysis predicting behavioral intention to use CondAVs, direct effects, country 4
mod.L3Pilot <-' 
TRU =~  q12.1+q12.4
PE =~q14r.1+q14r.2
SI=~q14r.12+q14r.13
FC=~q14r.17
HM =~q14r.14
BI=~q15.1+q12.5
DE =~ q14r.7 + q14r.8
N =~  q8.9
O =~ q8.10
E =~  q8.6
A =~ q8.2
C =~ q8.8
BI~ PE + TRU+ SI+ FC+ HM+  DE + O + C + E + A + N

'
fit.PE <- lavaan::cfa(mod.L3Pilot,
                      data = L3Pilot_GlobalSurvey_Country4,
                      estimator = "ML", check.gradient = FALSE)
summary(fit.PE, standardized=TRUE, fit.measures=TRUE, rsquare = TRUE)

# Table 5. Between-country analysis predicting behavioral intention to use CondAVs, direct effects, country 5
mod.L3Pilot <-' 
TRU =~  q12.1+q12.4
PE =~q14r.1+q14r.2
SI=~q14r.12+q14r.13
FC=~q14r.17
HM =~q14r.14
BI=~q15.1+q12.5
DE =~ q14r.7 + q14r.8
N =~  q8.9
O =~ q8.10
E =~  q8.6
A =~ q8.2
C =~ q8.8
BI~ PE + TRU+ SI+ FC+ HM+  DE + O + C + E + A + N

'
fit.PE <- lavaan::cfa(mod.L3Pilot,
                      data = L3Pilot_GlobalSurvey_Country5,
                      estimator = "ML", check.gradient = FALSE)
summary(fit.PE, standardized=TRUE, fit.measures=TRUE, rsquare = TRUE)

# Table 5. Between-country analysis predicting behavioral intention to use CondAVs, direct effects, country 6
mod.L3Pilot <-' 
TRU =~  q12.1+q12.4
PE =~q14r.1+q14r.2
SI=~q14r.12+q14r.13
FC=~q14r.17
HM =~q14r.14
BI=~q15.1+q12.5
DE =~ q14r.7 + q14r.8
N =~  q8.9
O =~ q8.10
E =~  q8.6
A =~ q8.2
C =~ q8.8
BI~ PE + TRU+ SI+ FC+ HM+  DE + O + C + E + A + N

'
fit.PE <- lavaan::cfa(mod.L3Pilot,
                      data = L3Pilot_GlobalSurvey_Country6,
                      estimator = "ML", check.gradient = FALSE)
summary(fit.PE, standardized=TRUE, fit.measures=TRUE, rsquare = TRUE)

# Table 5. Between-country analysis predicting behavioral intention to use CondAVs, direct effects, country 7
mod.L3Pilot <-' 
TRU =~  q12.1+q12.4
PE =~q14r.1+q14r.2
SI=~q14r.12+q14r.13
FC=~q14r.17
HM =~q14r.14
BI=~q15.1+q12.5
DE =~ q14r.7 + q14r.8
N =~  q8.9
O =~ q8.10
E =~  q8.6
A =~ q8.2
C =~ q8.8
BI~ PE + TRU+ SI+ FC+ HM+  DE + O + C + E + A + N

'
fit.PE <- lavaan::cfa(mod.L3Pilot,
                      data = L3Pilot_GlobalSurvey_Country7,
                      estimator = "ML", check.gradient = FALSE)
summary(fit.PE, standardized=TRUE, fit.measures=TRUE, rsquare = TRUE)

# Table 5. Between-country analysis predicting behavioral intention to use CondAVs, direct effects, country 8
mod.L3Pilot <-' 
TRU =~  q12.1+q12.4
PE =~q14r.1+q14r.2
SI=~q14r.12+q14r.13
FC=~q14r.17
HM =~q14r.14
BI=~q15.1+q12.5
DE =~ q14r.7 + q14r.8
N =~  q8.9
O =~ q8.10
E =~  q8.6
A =~ q8.2
C =~ q8.8
BI~ PE + TRU+ SI+ FC+ HM+  DE + O + C + E + A + N

'
fit.PE <- lavaan::cfa(mod.L3Pilot,
                      data = L3Pilot_GlobalSurvey_Country8,
                      estimator = "ML", check.gradient = FALSE)
summary(fit.PE, standardized=TRUE, fit.measures=TRUE, rsquare = TRUE)

# Table 5. Between-country analysis predicting behavioral intention to use CondAVs, direct effects, country 9
mod.L3Pilot <-' 
TRU =~  q12.1+q12.4
PE =~q14r.1+q14r.2
SI=~q14r.12+q14r.13
FC=~q14r.17
HM =~q14r.14
BI=~q15.1+q12.5
DE =~ q14r.7 + q14r.8
N =~  q8.9
O =~ q8.10
E =~  q8.6
A =~ q8.2
C =~ q8.8
BI~ PE + TRU+ SI+ FC+ HM+  DE + O + C + E + A + N

'
fit.PE <- lavaan::cfa(mod.L3Pilot,
                      data = L3Pilot_GlobalSurvey_Country9,
                      estimator = "ML", check.gradient = FALSE)
summary(fit.PE, standardized=TRUE, fit.measures=TRUE, rsquare = TRUE)

# Table 6. Cross-country analysis predicting behavioral intention to use CondAVs, indirect effects, all countries
mod.L3Pilot <-' 
TRU =~  q12.1+q12.4
PE =~q14r.1+q14r.2
SI=~q14r.12+q14r.13
FC=~q14r.17
HM =~q14r.14
BI=~q15.1+q12.5
DE =~ q14r.7 + q14r.8
N =~  q8.9
O =~ q8.10
E =~  q8.6
A =~ q8.2
C =~ q8.8
BI~ PE + TRU+ SI+ FC+ DE + HM
PE  ~ O + C + E + A + N 
SI ~ O + C + E + A + N 
FC ~ O + C + E + A + N 
HM ~ O + C + E + A + N
TRU ~ O + C + E + A + N 
DE ~ O + C + E + A + N 
'
fit.PE <- lavaan::cfa(mod.L3Pilot,
                      data = L3Pilot_Global_User_Acceptance_Survey_2nd_Phase,
                      estimator = "ML", check.gradient = FALSE)
summary(fit.PE, standardized=TRUE, fit.measures=TRUE, rsquare = TRUE)

# Table 7. Cross-country analysis predicting behavioral intention to use CondAVs, indirect effects, country1
mod.L3Pilot <-' 
TRU =~q12.1+q12.4
PE =~q14r.1+q14r.2
SI=~q14r.12+q14r.13
FC=~q14r.17
HM =~q14r.14
BI=~q15.1+q12.5
DE =~ q14r.7 + q14r.8
N =~  q8.9
O =~ q8.10
E =~  q8.6
A =~ q8.2
C =~ q8.8
BI~ PE + TRU+ SI+ FC+ DE + HM
PE  ~ O + C + E + A + N 
SI ~ O + C + E + A + N 
FC ~ O + C + E + A + N 
HM ~ O + C + E + A + N
TRU ~ O + C + E + A + N 
DE ~ O + C + E + A + N 
'
fit.PE <- lavaan::cfa(mod.L3Pilot,
                      data = L3Pilot_GlobalSurvey_Country1,
                      estimator = "ML", check.gradient = FALSE)
summary(fit.PE, standardized=TRUE, fit.measures=TRUE, rsquare = TRUE)

# Table 7. Cross-country analysis predicting behavioral intention to use CondAVs, indirect effects, country2
mod.L3Pilot <-' 
TRU =~  q12.1+q12.4
PE =~q14r.1+q14r.2
SI=~q14r.12+q14r.13
FC=~q14r.17
HM =~q14r.14
BI=~q15.1+q12.5
DE =~ q14r.7 + q14r.8
N =~  q8.9
O =~ q8.10
E =~  q8.6
A =~ q8.2
C =~ q8.8
BI~ PE + TRU+ SI+ FC+ DE + HM
PE  ~ O + C + E + A + N 
SI ~ O + C + E + A + N 
FC ~ O + C + E + A + N 
HM ~ O + C + E + A + N
TRU ~ O + C + E + A + N 
DE ~ O + C + E + A + N 
'
fit.PE <- lavaan::cfa(mod.L3Pilot,
                      data = L3Pilot_GlobalSurvey_Country2,
                      estimator = "ML", check.gradient = FALSE)
summary(fit.PE, standardized=TRUE, fit.measures=TRUE, rsquare = TRUE)

# Table 7. Cross-country analysis predicting behavioral intention to use CondAVs, indirect effects, country3
mod.L3Pilot <-' 
TRU =~  q12.1+q12.4
PE =~q14r.1+q14r.2
SI=~q14r.12+q14r.13
FC=~q14r.17
HM =~q14r.14
BI=~q15.1+q12.5
DE =~ q14r.7 + q14r.8
N =~  q8.9
O =~ q8.10
E =~  q8.6
A =~ q8.2
C =~ q8.8
BI~ PE + TRU+ SI+ FC+ DE + HM
PE  ~ O + C + E + A + N 
SI ~ O + C + E + A + N 
FC ~ O + C + E + A + N 
HM ~ O + C + E + A + N
TRU ~ O + C + E + A + N 
DE ~ O + C + E + A + N 
'
fit.PE <- lavaan::cfa(mod.L3Pilot,
                      data = L3Pilot_GlobalSurvey_Country3,
                      estimator = "ML", check.gradient = FALSE)
summary(fit.PE, standardized=TRUE, fit.measures=TRUE, rsquare = TRUE)

# Table 7. Cross-country analysis predicting behavioral intention to use CondAVs, indirect effects, country4
mod.L3Pilot <-' 
TRU =~  q12.1+q12.4
PE =~q14r.1+q14r.2
SI=~q14r.12+q14r.13
FC=~q14r.17
HM =~q14r.14
BI=~q15.1+q12.5
DE =~ q14r.7 + q14r.8
N =~  q8.9
O =~ q8.10
E =~  q8.6
A =~ q8.2
C =~ q8.8
BI~ PE + TRU+ SI+ FC+ DE + HM
PE  ~ O + C + E + A + N 
SI ~ O + C + E + A + N 
FC ~ O + C + E + A + N 
HM ~ O + C + E + A + N
TRU ~ O + C + E + A + N 
DE ~ O + C + E + A + N 
'
fit.PE <- lavaan::cfa(mod.L3Pilot,
                      data = L3Pilot_GlobalSurvey_Country4,
                      estimator = "ML", check.gradient = FALSE)
summary(fit.PE, standardized=TRUE, fit.measures=TRUE, rsquare = TRUE)

# Table 7. Cross-country analysis predicting behavioral intention to use CondAVs, indirect effects, country5
mod.L3Pilot <-' 
TRU =~  q12.1+q12.4
PE =~q14r.1+q14r.2
SI=~q14r.12+q14r.13
FC=~q14r.17
HM =~q14r.14
BI=~q15.1+q12.5
DE =~ q14r.7 + q14r.8
N =~  q8.9
O =~ q8.10
E =~  q8.6
A =~ q8.2
C =~ q8.8
BI~ PE + TRU+ SI+ FC+ DE + HM
PE  ~ O + C + E + A + N 
SI ~ O + C + E + A + N 
FC ~ O + C + E + A + N 
HM ~ O + C + E + A + N
TRU ~ O + C + E + A + N 
DE ~ O + C + E + A + N 
'
fit.PE <- lavaan::cfa(mod.L3Pilot,
                      data = L3Pilot_GlobalSurvey_Country5,
                      estimator = "ML", check.gradient = FALSE)
summary(fit.PE, standardized=TRUE, fit.measures=TRUE, rsquare = TRUE)

# Table 7. Cross-country analysis predicting behavioral intention to use CondAVs, indirect effects, country6
mod.L3Pilot <-' 
TRU =~  q12.1+q12.4
PE =~q14r.1+q14r.2
SI=~q14r.12+q14r.13
FC=~q14r.17
HM =~q14r.14
BI=~q15.1+q12.5
DE =~ q14r.7 + q14r.8
N =~  q8.9
O =~ q8.10
E =~  q8.6
A =~ q8.2
C =~ q8.8
BI~ PE + TRU+ SI+ FC+ DE + HM
PE  ~ O + C + E + A + N 
SI ~ O + C + E + A + N 
FC ~ O + C + E + A + N 
HM ~ O + C + E + A + N
TRU ~ O + C + E + A + N 
DE ~ O + C + E + A + N 
'
fit.PE <- lavaan::cfa(mod.L3Pilot,
                      data = L3Pilot_GlobalSurvey_Country6,
                      estimator = "ML", check.gradient = FALSE)
summary(fit.PE, standardized=TRUE, fit.measures=TRUE, rsquare = TRUE)

# Table 7. Cross-country analysis predicting behavioral intention to use CondAVs, indirect effects, country7
mod.L3Pilot <-' 
TRU =~  q12.1+q12.4
PE =~q14r.1+q14r.2
SI=~q14r.12+q14r.13
FC=~q14r.17
HM =~q14r.14
BI=~q15.1+q12.5
DE =~ q14r.7 + q14r.8
N =~  q8.9
O =~ q8.10
E =~  q8.6
A =~ q8.2
C =~ q8.8
BI~ PE + TRU+ SI+ FC+ DE + HM
PE  ~ O + C + E + A + N 
SI ~ O + C + E + A + N 
FC ~ O + C + E + A + N 
HM ~ O + C + E + A + N
TRU ~ O + C + E + A + N 
DE ~ O + C + E + A + N 
'
fit.PE <- lavaan::cfa(mod.L3Pilot,
                      data = L3Pilot_GlobalSurvey_Country7,
                      estimator = "ML", check.gradient = FALSE)
summary(fit.PE, standardized=TRUE, fit.measures=TRUE, rsquare = TRUE)

# Table 7. Cross-country analysis predicting behavioral intention to use CondAVs, indirect effects, country8
mod.L3Pilot <-' 
TRU =~  q12.1+q12.4
PE =~q14r.1+q14r.2
SI=~q14r.12+q14r.13
FC=~q14r.17
HM =~q14r.14
BI=~q15.1+q12.5
DE =~ q14r.7 + q14r.8
N =~  q8.9
O =~ q8.10
E =~  q8.6
A =~ q8.2
C =~ q8.8
BI~ PE + TRU+ SI+ FC+ DE + HM
PE  ~ O + C + E + A + N 
SI ~ O + C + E + A + N 
FC ~ O + C + E + A + N 
HM ~ O + C + E + A + N
TRU ~ O + C + E + A + N 
DE ~ O + C + E + A + N 
'
fit.PE <- lavaan::cfa(mod.L3Pilot,
                      data = L3Pilot_GlobalSurvey_Country8,
                      estimator = "ML", check.gradient = FALSE)
summary(fit.PE, standardized=TRUE, fit.measures=TRUE, rsquare = TRUE)

# Table 7. Cross-country analysis predicting behavioral intention to use CondAVs, indirect effects, country9
mod.L3Pilot <-' 
TRU =~  q12.1+q12.4
PE =~q14r.1+q14r.2
SI=~q14r.12+q14r.13
FC=~q14r.17
HM =~q14r.14
BI=~q15.1+q12.5
DE =~ q14r.7 + q14r.8
N =~  q8.9
O =~ q8.10
E =~  q8.6
A =~ q8.2
C =~ q8.8
BI~ PE + TRU+ SI+ FC+ DE + HM
PE  ~ O + C + E + A + N 
SI ~ O + C + E + A + N 
FC ~ O + C + E + A + N 
HM ~ O + C + E + A + N
TRU ~ O + C + E + A + N 
DE ~ O + C + E + A + N 
'
fit.PE <- lavaan::cfa(mod.L3Pilot,
                      data = L3Pilot_GlobalSurvey_Country9,
                      estimator = "ML", check.gradient = FALSE)
summary(fit.PE, standardized=TRUE, fit.measures=TRUE, rsquare = TRUE)
