# Supplementary material for: Examining the effect of personality on user acceptance of conditionally automated vehicles
Source: Sci Rep. 2025 Jan 7;15:1091. doi: 10.1038/s41598-024-84776-4 (PMC11706942; doi:10.1038/s41598-024-84776-4)
Supplement: Supplementary file 2 — Supplementary Material 2 [file 41598_2024_84776_MOESM2_ESM.xlsx]

## Sheet: Codebook
Codebook Survey
	userid		User identifier
	country		Country
		1	us
		2	uk
		3	fr
		4	hu
		5	de
		6	cn
		7	br
		8	jp
		9	ru
	q1_i		q1_i: years T1 (How old are you?)
	q1_us_r		US - age groups
		1	<18
		2	18-29 Jahre
		3	30-39 Jahre
		4	40-49 Jahre
		5	50-59 Jahre
		6	60-69 Jahre
		7	>69
	q1_de_r		DE - age groups
		1	<18
		2	18-29 Jahre
		3	30-39 Jahre
		4	40-49 Jahre
		5	50-59 Jahre
		6	60-69 Jahre
		7	>69
	q1_uk_r		UK - age groups
		1	<18
		2	18-22 Jahre
		3	23-35 Jahre
		4	36-55 Jahre
		5	56-69 Jahre
		6	>69
	q1_fr_r		FR - age groups
		1	<18
		2	18-22 Jahre
		3	23-35 Jahre
		4	36-55 Jahre
		5	56-69 Jahre
		6	>69
	q1_hu_r		HU - age groups
		1	<18
		2	18-22 Jahre
		3	23-35 Jahre
		4	36-55 Jahre
		5	56-69 Jahre
		6	>69
	q1_cn_r		CN - age groups
		1	<18
		2	18-22 Jahre
		3	23-35 Jahre
		4	36-55 Jahre
		5	56-69 Jahre
		6	>69
	q1_br_r		BR - age groups
		1	<18
		2	18-22 Jahre
		3	23-35 Jahre
		4	36-55 Jahre
		5	56-69 Jahre
		6	>69
	q1_jp_r		JP - age groups
		1	<18
		2	18-22 Jahre
		3	23-35 Jahre
		4	36-55 Jahre
		5	56-69 Jahre
		6	>69
	q1_ru_r		RU - age groups
		1	<18
		2	18-22 Jahre
		3	23-35 Jahre
		4	36-55 Jahre
		5	56-69 Jahre
		6	>69
	q2_i		q2_i: What is your gender?
		1	Male
		2	Female
		3	Other
	q3_us_i		USA - annual gross household income
		1	Under $15,000
		2	$15,000 to $24,999
		3	$25,000 to $34,999
		4	$35,000 to $49,999
		5	$50,000 to $74,999
		6	$75,000 to $99,999
		7	$100,000 to $149,999
		8	$150,000 to $199,999
		9	$200,000 and over
	q3_uk_i		UK - annual gross household income
		1	Less than 13,000 £
		2	13,000 £ to less than 19,000 £
		3	19,000 £ to less than 26,000 £
		4	26,000 £ to less than 32,000 £
		5	32,000 £ to less than 48,000 £
		6	48,000 £ to less than 64,000 £
		7	64,000 £ to less than 96,000 £
		8	More than 96,000 £
	q3_fr_i		FR - monthly household net income
		1	Moins de 999 Euro
		2	1000 Euro - 1999 Euro
		3	2000 Euro - 2499 Euro
		4	2500 Euro - 2999 Euro
		5	3000 Euro - 3499 Euro
		6	3500 Euro - 3999 Euro
		7	4000 Euro ou plus
	q3_hu_i		HU - monthly household net income
		1	100.000 Ft alatt
		2	100.000-150.000 Ft
		3	150.000-200.000 Ft
		4	200.000-250.000 Ft
		5	250.000-300.000 Ft
		6	300.000-350.000 Ft
		7	350.000-400.000 Ft
		8	400.000-500.000 Ft
		9	500.000 Ft és több
	q3_de_i		DE - monthly household net income
		1	Unter 1.000 Euro
		2	1.000 bis unter 1.500 Euro
		3	1.500 bis unter 2.000 Euro
		4	2.000 bis unter 2.500 Euro
		5	2.500 bis unter 3.000 Euro
		6	3.000 bis unter 3.500 Euro
		7	3.500 bis unter 4.000 Euro
		8	4.000 bis unter 5.000 Euro
		9	5.000 Euro oder mehr
	q3_cn_i		CN - monthly household net income
		1	4.000 RMB 或以下
		2	4.001 - 6.000 RMB
		3	6.001 - 8.000 RMB
		4	8.001 - 10.000 RMB
		5	10.001 - 15.000 RMB
		6	15.001 - 20.000 RMB
		7	20.001 - 40.000 RMB
		8	40.001 - 60.000 RMB
		9	60.001 - 80.000 RMB
		10	80.001 RMB 以上
	q3_br_i		BR - annual gross household income
		1	Menos de R$ 9.000
		2	De R$ 9.000 a R$ 17.999
		3	De R$ 18.000 a R$ 26.999
		4	De R$ 27.000 a R$ 35.999
		5	De R$ 36.000 a R$ 44.999
		6	De R$ 45.000 a R$ 53.999
		7	De R$ 54.000 a R$ 63.999
		8	Mais de R$ 64.000
	q3_jp_i		JP - annual gross household income
		1	< 1,000,000円
		2	1,000,000-1,999,999円
		3	2,000,000-2,999,999円
		4	3,000,000-3,999,999円
		5	4,000,000-4,999,999円
		6	5,000,000-5,999,999円
		7	6,000,000-7,999,999円
		8	≥ 8,000,000円
	q3_ru_i		RU - annual gross household income
		1	Менее 150 000 руб.
		2	От 150 000 до 299 999 руб.
		3	От 300 000 до 449 999 руб.
		4	От 450 000 до 599 999 руб.
		5	От 600 000 до 749 999 руб.
		6	От 750 000 до 899 999 руб.
		7	От 900 000 до 1 049 999 руб.
		8	1 050 000 руб. или больше
	q4i		q4i: What is the highest educational level you have completed or you are about to complete?
		1	High school diploma without apprenticeship / professional training
		2	High school diploma with apprenticeship / professional training
		3	College (no degree)
		4	College degree (no finished studies)
		5	Finished studies
	q4uk		UK - Educational Level
		1	Other qualifications
		2	GCSEs grades A*-C or equivalent
		3	A Level or equivalent
		4	Higher education
		5	Degree or equivalent
	q5		q5: How many children under 19 years old live in your household?
		1	None
		2	1 child
		3	2 children
		4	3 children
		5	4 children
		6	More than 4 children
	q6		q6: Do you have a valid driving license?
		1	Yes
		2	No
	q9.1		q9.1: I love driving. (Please indicate your level of agreement with the following statements.)
		1	1 Strongly disagree
		2	2 Disagree
		3	3 Neutral
		4	4 Agree
		5	5 Strongly agree
	q9.2		q9.2: I like to drive just for the fun of it. (Please indicate your level of agreement with the following statements.)
		1	1 Strongly disagree
		2	2 Disagree
		3	3 Neutral
		4	4 Agree
		5	5 Strongly agree
	q9.3		q9.3: I feel free and independent when I drive. (Please indicate your level of agreement with the following statements.)
		1	1 Strongly disagree
		2	2 Disagree
		3	3 Neutral
		4	4 Agree
		5	5 Strongly agree
	q9.4		q9.4: My own risky driving behavior could cause an accident. (Please indicate your level of agreement with the following statements.)
		1	1 Strongly disagree
		2	2 Disagree
		3	3 Neutral
		4	4 Agree
		5	5 Strongly agree
	q9.5		q9.5: The high speed I drive at can be the cause of a car accident. (Please indicate your level of agreement with the following statements.)
		1	1 Strongly disagree
		2	2 Disagree
		3	3 Neutral
		4	4 Agree
		5	5 Strongly agree
	q9.6		q9.6: My lack of driving skills could produce an accident. (Please indicate your level of agreement with the following statements.)
		1	1 Strongly disagree
		2	2 Disagree
		3	3 Neutral
		4	4 Agree
		5	5 Strongly agree
	q9.7		q9.7: The risky overtaking maneuvers that I initiate may lead to accidents. (Please indicate your level of agreement with the following statements.)
		1	1 Strongly disagree
		2	2 Disagree
		3	3 Neutral
		4	4 Agree
		5	5 Strongly agree
	q9.8		q9.8: Traffic accidents can result from my own driving errors. (Please indicate your level of agreement with the following statements.)
		1	1 Strongly disagree
		2	2 Disagree
		3	3 Neutral
		4	4 Agree
		5	5 Strongly agree
	q30		q30: Does the coronavirus pandemic (COVID-19) affect the number of kilometres per month you drive with your car?
		1	No, no change
		2	Yes, I drive less
		3	Yes, I drive more
		4	Not applicable to me
	q7_i		q7_i: Approximately how many miles do you drive per year (outside of the coronavirus pandemic)?
		1	Less than 1,000 miles
		2	1,000-3,000 miles
		3	3,000-6,000 miles
		4	6,000-9,000 miles
		5	9,000-12,000 miles
		6	12,000-30,000 miles
		7	More than 30,000 miles
	q8.1		q8.1: I see myself as someone who is reserved (Here are a number of characteristics that may or may not apply to you. Please indicate your level of agreement with the following statements.)
		1	1 Strongly disagree
		2	2 Disagree
		3	3 Neutral
		4	4 Agree
		5	5 Strongly agree
	q8.2		q8.2: I see myself as someone who is generally trusting (Here are a number of characteristics that may or may not apply to you. Please indicate your level of agreement with the following statements.)
		1	1 Strongly disagree
		2	2 Disagree
		3	3 Neutral
		4	4 Agree
		5	5 Strongly agree
	q8.3		q8.3: I see myself as someone who tends to be lazy (Here are a number of characteristics that may or may not apply to you. Please indicate your level of agreement with the following statements.)
		1	1 Strongly disagree
		2	2 Disagree
		3	3 Neutral
		4	4 Agree
		5	5 Strongly agree
	q8.4		q8.4: I see myself as someone who is relaxed, and handles stress well (Here are a number of characteristics that may or may not apply to you. Please indicate your level of agreement with the following statements.)
		1	1 Strongly disagree
		2	2 Disagree
		3	3 Neutral
		4	4 Agree
		5	5 Strongly agree
	q8.5		q8.5: I see myself as someone who has few artistic interests (Here are a number of characteristics that may or may not apply to you. Please indicate your level of agreement with the following statements.)
		1	1 Strongly disagree
		2	2 Disagree
		3	3 Neutral
		4	4 Agree
		5	5 Strongly agree
	q8.6		q8.6: I see myself as someone who is outgoing, sociable (Here are a number of characteristics that may or may not apply to you. Please indicate your level of agreement with the following statements.)
		1	1 Strongly disagree
		2	2 Disagree
		3	3 Neutral
		4	4 Agree
		5	5 Strongly agree
	q8.7		q8.7: I see myself as someone who tends to find fault with others (Here are a number of characteristics that may or may not apply to you. Please indicate your level of agreement with the following statements.)
		1	1 Strongly disagree
		2	2 Disagree
		3	3 Neutral
		4	4 Agree
		5	5 Strongly agree
	q8.8		q8.8: I see myself as someone who does a thorough job (Here are a number of characteristics that may or may not apply to you. Please indicate your level of agreement with the following statements.)
		1	1 Strongly disagree
		2	2 Disagree
		3	3 Neutral
		4	4 Agree
		5	5 Strongly agree
	q8.9		q8.9: I see myself as someone who gets nervous easily (Here are a number of characteristics that may or may not apply to you. Please indicate your level of agreement with the following statements.)
		1	1 Strongly disagree
		2	2 Disagree
		3	3 Neutral
		4	4 Agree
		5	5 Strongly agree
	q8.10		q8.10: I see myself as someone who has an active imagination (Here are a number of characteristics that may or may not apply to you. Please indicate your level of agreement with the following statements.)
		1	1 Strongly disagree
		2	2 Disagree
		3	3 Neutral
		4	4 Agree
		5	5 Strongly agree
	q10		q10: Have you ever heard of automated vehicles or driverless cars?
		1	Yes
		2	No
	q11		q11: How often do you read / watch / listen to information about automated vehicles?
		1	Never
		2	Rarely
		3	Occasionally
		4	Often
	q12.1		q12.1: I would be suspicious of conditionally automated cars (Now please indicate your level of agreement with the following items.)
		1	1 Strongly disagree
		2	2 Disagree
		3	3 Neutral
		4	4 Agree
		5	5 Strongly agree
	q12.2		q12.2: I would trust conditionally automated cars (Now please indicate your level of agreement with the following items.)
		1	1 Strongly disagree
		2	2 Disagree
		3	3 Neutral
		4	4 Agree
		5	5 Strongly agree
	q12.3		q12.3: I would engage in other tasks while the conditionally automated car is in control (Now please indicate your level of agreement with the following items.)
		1	1 Strongly disagree
		2	2 Disagree
		3	3 Neutral
		4	4 Agree
		5	5 Strongly agree
	q12.4		q12.4: I would feel hesitant about using a conditionally automated car (Now please indicate your level of agreement with the following items.)
		1	1 Strongly disagree
		2	2 Disagree
		3	3 Neutral
		4	4 Agree
		5	5 Strongly agree
	q12.5		q12.5: I plan to use a conditionally automated car once it becomes available (Now please indicate your level of agreement with the following items.)
		1	1 Strongly disagree
		2	2 Disagree
		3	3 Neutral
		4	4 Agree
		5	5 Strongly agree
	q13.1		q13.1: Spending time with my fellow passengers (e.g., talking, playing games) (When driving in automated mode, you can engage in other activities. The car may ask you to take back control if needed. How often would you engage in the following activities while the system is active?)
		1	Never
		2	Rarely
		3	Sometimes
		4	Very often
		5	Always
		6	Not relevant to me
	q13.2		q13.2: Entertaining/taking care of children (When driving in automated mode, you can engage in other activities. The car may ask you to take back control if needed. How often would you engage in the following activities while the system is active?)
		1	Never
		2	Rarely
		3	Sometimes
		4	Very often
		5	Always
		6	Not relevant to me
	q13.3		q13.3: Messaging/calling friends or family (When driving in automated mode, you can engage in other activities. The car may ask you to take back control if needed. How often would you engage in the following activities while the system is active?)
		1	Never
		2	Rarely
		3	Sometimes
		4	Very often
		5	Always
		6	Not relevant to me
	q13.4		q13.4: Listening to music, radio or audiobooks (When driving in automated mode, you can engage in other activities. The car may ask you to take back control if needed. How often would you engage in the following activities while the system is active?)
		1	Never
		2	Rarely
		3	Sometimes
		4	Very often
		5	Always
		6	Not relevant to me
	q13.5		q13.5: Using digital media (e.g., browsing, watching videos, playing games) (When driving in automated mode, you can engage in other activities. The car may ask you to take back control if needed. How often would you engage in the following activities while the system is active?)
		1	Never
		2	Rarely
		3	Sometimes
		4	Very often
		5	Always
		6	Not relevant to me
	q13.6		q13.6: Reading a book or magazine (When driving in automated mode, you can engage in other activities. The car may ask you to take back control if needed. How often would you engage in the following activities while the system is active?)
		1	Never
		2	Rarely
		3	Sometimes
		4	Very often
		5	Always
		6	Not relevant to me
	q13.7		q13.7: Eating or drinking (When driving in automated mode, you can engage in other activities. The car may ask you to take back control if needed. How often would you engage in the following activities while the system is active?)
		1	Never
		2	Rarely
		3	Sometimes
		4	Very often
		5	Always
		6	Not relevant to me
	q13.8		q13.8: Monitoring how the car is functioning (When driving in automated mode, you can engage in other activities. The car may ask you to take back control if needed. How often would you engage in the following activities while the system is active?)
		1	Never
		2	Rarely
		3	Sometimes
		4	Very often
		5	Always
		6	Not relevant to me
	q13.9		q13.9: Observing the landscape or road ahead (When driving in automated mode, you can engage in other activities. The car may ask you to take back control if needed. How often would you engage in the following activities while the system is active?)
		1	Never
		2	Rarely
		3	Sometimes
		4	Very often
		5	Always
		6	Not relevant to me
	q13.10		q13.10: Relaxing and/or resting (When driving in automated mode, you can engage in other activities. The car may ask you to take back control if needed. How often would you engage in the following activities while the system is active?)
		1	Never
		2	Rarely
		3	Sometimes
		4	Very often
		5	Always
		6	Not relevant to me
	q13.11		q13.11: Working (e.g., phone calls, meetings, emails) (When driving in automated mode, you can engage in other activities. The car may ask you to take back control if needed. How often would you engage in the following activities while the system is active?)
		1	Never
		2	Rarely
		3	Sometimes
		4	Very often
		5	Always
		6	Not relevant to me
	q14r.1		q14r.1: Using a conditionally automated car would help me reach my destination more safely (Now please rate the level of agreement with the following aspects pertaining to the use of a conditionally automated car.)
		1	1 Strongly disagree
		2	2 Disagree
		3	3 Neutral
		4	4 Agree
		5	5 Strongly agree
	q14r.2		q14r.2: Using a conditionally automated car would help me reach my destination more comfortably (Now please rate the level of agreement with the following aspects pertaining to the use of a conditionally automated car.)
		1	1 Strongly disagree
		2	2 Disagree
		3	3 Neutral
		4	4 Agree
		5	5 Strongly agree
	q14r.3		q14r.3: The cost of the conditionally automated car would be the most important thing I would consider before purchasing one (Now please rate the level of agreement with the following aspects pertaining to the use of a conditionally automated car.)
		1	1 Strongly disagree
		2	2 Disagree
		3	3 Neutral
		4	4 Agree
		5	5 Strongly agree
	q14r.4		q14r.4: The benefits of using a conditionally automated car would be the most important thing I would consider before purchasing one (Now please rate the level of agreement with the following aspects pertaining to the use of a conditionally automated car.)
		1	1 Strongly disagree
		2	2 Disagree
		3	3 Neutral
		4	4 Agree
		5	5 Strongly agree
	q14r.5		q14r.5: Using a conditionally automated car would help me to reach my destination faster (Now please rate the level of agreement with the following aspects pertaining to the use of a conditionally automated car.)
		1	1 Strongly disagree
		2	2 Disagree
		3	3 Neutral
		4	4 Agree
		5	5 Strongly agree
	q14r.6		q14r.6: I would accept that I might have to take over control from the conditionally automated car after having my eyes off the road for a prolonged period of time. (Now please rate the level of agreement with the following aspects pertaining to the use of a conditionally automated car.)
		1	1 Strongly disagree
		2	2 Disagree
		3	3 Neutral
		4	4 Agree
		5	5 Strongly agree
	q14r.7		q14r.7: I would not want to monitor what the conditionally automated car is doing when it is in control (Now please rate the level of agreement with the following aspects pertaining to the use of a conditionally automated car.)
		1	1 Strongly disagree
		2	2 Disagree
		3	3 Neutral
		4	4 Agree
		5	5 Strongly agree
	q14r.8		q14r.8: I would not want to stop the other activity I am doing to respond to requests from the car to take over control (Now please rate the level of agreement with the following aspects pertaining to the use of a conditionally automated car.)
		1	1 Strongly disagree
		2	2 Disagree
		3	3 Neutral
		4	4 Agree
		5	5 Strongly agree
	q14r.9		q14r.9: I would want to remain engaged in the driving task, e.g., periodically touch the steering wheel, to be able to respond to requests from the car to take over control (Now please rate the level of agreement with the following aspects pertaining to the use of a conditionally automated car.)
		1	1 Strongly disagree
		2	2 Disagree
		3	3 Neutral
		4	4 Agree
		5	5 Strongly agree
	q14r.10		q14r.10: I would want that the conditionally automated car “sees” me and monitors my behaviour to make sure that I am able to respond to requests from the car to take over control (Now please rate the level of agreement with the following aspects pertaining to the use of a conditionally automated car.)
		1	1 Strongly disagree
		2	2 Disagree
		3	3 Neutral
		4	4 Agree
		5	5 Strongly agree
	q14r.11		q14r.11: I assume that people whose opinions I value would prefer that I use a conditionally automated car (Now please rate the level of agreement with the following aspects pertaining to the use of a conditionally automated car.)
		1	1 Strongly disagree
		2	2 Disagree
		3	3 Neutral
		4	4 Agree
		5	5 Strongly agree
	q14r.12		q14r.12: Using a conditionally automated car would give me status and prestige among people important to me (Now please rate the level of agreement with the following aspects pertaining to the use of a conditionally automated car.)
		1	1 Strongly disagree
		2	2 Disagree
		3	3 Neutral
		4	4 Agree
		5	5 Strongly agree
	q14r.13		q14r.13: It would make me proud to own a conditionally automated car (Now please rate the level of agreement with the following aspects pertaining to the use of a conditionally automated car.)
		1	1 Strongly disagree
		2	2 Disagree
		3	3 Neutral
		4	4 Agree
		5	5 Strongly agree
	q14r.14		q14r.14: Using a conditionally automated car would be enjoyable (Now please rate the level of agreement with the following aspects pertaining to the use of a conditionally automated car.)
		1	1 Strongly disagree
		2	2 Disagree
		3	3 Neutral
		4	4 Agree
		5	5 Strongly agree
	q14r.15		q14r.15: I find it important that the conditionally automated car has a sleek and cool design (Now please rate the level of agreement with the following aspects pertaining to the use of a conditionally automated car.)
		1	1 Strongly disagree
		2	2 Disagree
		3	3 Neutral
		4	4 Agree
		5	5 Strongly agree
	q14r.16		q14r.16: The brand of the conditionally automated car would be the most important thing I would consider before purchasing one (Now please rate the level of agreement with the following aspects pertaining to the use of a conditionally automated car.)
		1	1 Strongly disagree
		2	2 Disagree
		3	3 Neutral
		4	4 Agree
		5	5 Strongly agree
	q14r.17		q14r.17: I could acquire the necessary knowledge to use a conditionally automated car (Now please rate the level of agreement with the following aspects pertaining to the use of a conditionally automated car.)
		1	1 Strongly disagree
		2	2 Disagree
		3	3 Neutral
		4	4 Agree
		5	5 Strongly agree
	q14r.18		q14r.18: I would be able to get help from my friends and/or family when I have difficulties using a conditionally automated car (Now please rate the level of agreement with the following aspects pertaining to the use of a conditionally automated car.)
		1	1 Strongly disagree
		2	2 Disagree
		3	3 Neutral
		4	4 Agree
		5	5 Strongly agree
	q14r.19		q14r.19: I would not be able to get help from car dealers when I have difficulties using a conditionally automated car (Now please rate the level of agreement with the following aspects pertaining to the use of a conditionally automated car.)
		1	1 Strongly disagree
		2	2 Disagree
		3	3 Neutral
		4	4 Agree
		5	5 Strongly agree
	q14r.20		q14r.20: I would be able to read the driver manual when I have difficulties using a conditionally automated car (Now please rate the level of agreement with the following aspects pertaining to the use of a conditionally automated car.)
		1	1 Strongly disagree
		2	2 Disagree
		3	3 Neutral
		4	4 Agree
		5	5 Strongly agree
	q15.1		q15.1: I intend to use a conditionally automated car in the future (Now, we would like to know whether you are planning to use conditionally automated cars once they are on the market.)
		1	1 Strongly disagree
		2	2 Disagree
		3	3 Neutral
		4	4 Agree
		5	5 Strongly agree
	q15.2		q15.2: The next car I buy will be a conditionally automated car, if it is available (Now, we would like to know whether you are planning to use conditionally automated cars once they are on the market.)
		1	1 Strongly disagree
		2	2 Disagree
		3	3 Neutral
		4	4 Agree
		5	5 Strongly agree
	qstream		Stream
		1	STREAM1
		2	STREAM2
	q16i.1		q16i.1: I would be suspicious of the motorway system (To what extent do you agree or disagree with the following statements?)
		1	1 Strongly disagree
		2	2 Disagree
		3	3 Neutral
		4	4 Agree
		5	5 Strongly agree
	q16i.2		q16i.2: I would trust the motorway system (To what extent do you agree or disagree with the following statements?)
		1	1 Strongly disagree
		2	2 Disagree
		3	3 Neutral
		4	4 Agree
		5	5 Strongly agree
	q16i.3		q16i.3: I would engage in other tasks while the motorway system is turned on (To what extent do you agree or disagree with the following statements?)
		1	1 Strongly disagree
		2	2 Disagree
		3	3 Neutral
		4	4 Agree
		5	5 Strongly agree
	q16i.4		q16i.4: I would feel hesitant about using the motorway system (To what extent do you agree or disagree with the following statements?)
		1	1 Strongly disagree
		2	2 Disagree
		3	3 Neutral
		4	4 Agree
		5	5 Strongly agree
	q16i.5		q16i.5: I plan to use a motorway system once it becomes available (To what extent do you agree or disagree with the following statements?)
		1	1 Strongly disagree
		2	2 Disagree
		3	3 Neutral
		4	4 Agree
		5	5 Strongly agree
	q17i.1		q17i.1: I would be suspicious of the traffic jam system (To what extent do you agree or disagree with the following statements?)
		1	1 Strongly disagree
		2	2 Disagree
		3	3 Neutral
		4	4 Agree
		5	5 Strongly agree
	q17i.2		q17i.2: I would trust the traffic jam system (To what extent do you agree or disagree with the following statements?)
		1	1 Strongly disagree
		2	2 Disagree
		3	3 Neutral
		4	4 Agree
		5	5 Strongly agree
	q17i.3		q17i.3: I would engage in other tasks while the traffic jam system is turned on (To what extent do you agree or disagree with the following statements?)
		1	1 Strongly disagree
		2	2 Disagree
		3	3 Neutral
		4	4 Agree
		5	5 Strongly agree
	q17i.4		q17i.4: I would feel hesitant about using the traffic jam system (To what extent do you agree or disagree with the following statements?)
		1	1 Strongly disagree
		2	2 Disagree
		3	3 Neutral
		4	4 Agree
		5	5 Strongly agree
	q17i.5		q17i.5: I plan to use a traffic jam system once it becomes available (To what extent do you agree or disagree with the following statements?)
		1	1 Strongly disagree
		2	2 Disagree
		3	3 Neutral
		4	4 Agree
		5	5 Strongly agree
	q18i.1		q18i.1: I would be suspicious of the urban system (To what extent do you agree or disagree with the following statements?)
		1	1 Strongly disagree
		2	2 Disagree
		3	3 Neutral
		4	4 Agree
		5	5 Strongly agree
	q18i.2		q18i.2: I would trust the urban system (To what extent do you agree or disagree with the following statements?)
		1	1 Strongly disagree
		2	2 Disagree
		3	3 Neutral
		4	4 Agree
		5	5 Strongly agree
	q18i.3		q18i.3: I would engage in other tasks while the urban system is on (To what extent do you agree or disagree with the following statements?)
		1	1 Strongly disagree
		2	2 Disagree
		3	3 Neutral
		4	4 Agree
		5	5 Strongly agree
	q18i.4		q18i.4: I would feel hesitant about using the urban system (To what extent do you agree or disagree with the following statements?)
		1	1 Strongly disagree
		2	2 Disagree
		3	3 Neutral
		4	4 Agree
		5	5 Strongly agree
	q18i.5		q18i.5: I plan to use an urban system once it becomes available (To what extent do you agree or disagree with the following statements?)
		1	1 Strongly disagree
		2	2 Disagree
		3	3 Neutral
		4	4 Agree
		5	5 Strongly agree
	q19i.1		q19i.1: I would be suspicious of the parking system (To what extent do you agree or disagree with the following statements?)
		1	1 Strongly disagree
		2	2 Disagree
		3	3 Neutral
		4	4 Agree
		5	5 Strongly agree
	q19i.2		q19i.2: I would trust the parking system (To what extent do you agree or disagree with the following statements?)
		1	1 Strongly disagree
		2	2 Disagree
		3	3 Neutral
		4	4 Agree
		5	5 Strongly agree
	q19i.3		q19i.3: I would engage in other tasks while the parking system is on (To what extent do you agree or disagree with the following statements?)
		1	1 Strongly disagree
		2	2 Disagree
		3	3 Neutral
		4	4 Agree
		5	5 Strongly agree
	q19i.4		q19i.4: I would feel hesitant about using the parking system (To what extent do you agree or disagree with the following statements?)
		1	1 Strongly disagree
		2	2 Disagree
		3	3 Neutral
		4	4 Agree
		5	5 Strongly agree
	q19i.5		q19i.5: I plan to use a parking system once it becomes available (To what extent do you agree or disagree with the following statements?)
		1	1 Strongly disagree
		2	2 Disagree
		3	3 Neutral
		4	4 Agree
		5	5 Strongly agree
	q21.1		q21.1: Lane Keeping Assistance (LKA) helps the driver to avoid inadvertently moving out of the lane by controlling the steering (Have you ever experienced the following systems in any car you have travelled in?)
		1	Yes
		2	No
		3	I don’t know
	q21.2		q21.2: Adaptive Cruise Control (ACC) maintains speed, but automatically slows down or speeds up to keep a pre-selected distance from a car ahead (Have you ever experienced the following systems in any car you have travelled in?)
		1	Yes
		2	No
		3	I don’t know
	q21.3		q21.3: Self-parking Assist System controls the car for parallel or reverse parking. The system may control both steering and the throttle, or only control the steering (the driver presses the brake and throttle) during the parking maneuver. The driver is in the car during the parking maneuver (Have you ever experienced the following systems in any car you have travelled in?)
		1	Yes
		2	No
		3	I don’t know
	q22.1		q22.1: Lane Keeping Assistance (LKA) helps the driver to avoid inadvertently moving out of the lane by controlling the steering (How often do you activate the following systems in your car?)
		1	Not applicable to me because I don’t have it
		2	Never
		3	Rarely
		4	Occasionally
		5	Frequently
		6	Always
	q22.2		q22.2: Adaptive Cruise Control (ACC) maintains speed, but automatically slows down or speeds up to keep a pre-selected distance from a car ahead (How often do you activate the following systems in your car?)
		1	Not applicable to me because I don’t have it
		2	Never
		3	Rarely
		4	Occasionally
		5	Frequently
		6	Always
	q22.3		q22.3: Self-parking Assist System controls the car for parallel or reverse parking. The system may control both steering and the throttle, or only control the steering (the driver presses the brake and throttle) during the parking maneuver. The driver is in the car during the parking maneuver (How often do you activate the following systems in your car?)
		1	Not applicable to me because I don’t have it
		2	Never
		3	Rarely
		4	Occasionally
		5	Frequently
		6	Always
	q23i.1		q23i.1: I would be suspicious of the motorway system (To what extent do you agree or disagree with following statements?)
		1	1 Strongly disagree
		2	2 Disagree
		3	3 Neutral
		4	4 Agree
		5	5 Strongly agree
	q23i.2		q23i.2: I would trust the motorway system (To what extent do you agree or disagree with following statements?)
		1	1 Strongly disagree
		2	2 Disagree
		3	3 Neutral
		4	4 Agree
		5	5 Strongly agree
	q23i.3		q23i.3: I would engage in other tasks while the motorway system is turned on (To what extent do you agree or disagree with following statements?)
		1	1 Strongly disagree
		2	2 Disagree
		3	3 Neutral
		4	4 Agree
		5	5 Strongly agree
	q23i.4		q23i.4: I would feel hesitant about using the motorway system (To what extent do you agree or disagree with following statements?)
		1	1 Strongly disagree
		2	2 Disagree
		3	3 Neutral
		4	4 Agree
		5	5 Strongly agree
	q23i.5		q23i.5: I plan to use a motorway chauffeur system once it becomes available (To what extent do you agree or disagree with following statements?)
		1	1 Strongly disagree
		2	2 Disagree
		3	3 Neutral
		4	4 Agree
		5	5 Strongly agree
	q24i.1		q24i.1: I would be suspicious of the traffic jam system (To what extent do you agree or disagree with following statements?)
		1	1 Strongly disagree
		2	2 Disagree
		3	3 Neutral
		4	4 Agree
		5	5 Strongly agree
	q24i.2		q24i.2: I would trust the traffic jam system (To what extent do you agree or disagree with following statements?)
		1	1 Strongly disagree
		2	2 Disagree
		3	3 Neutral
		4	4 Agree
		5	5 Strongly agree
	q24i.3		q24i.3: I would engage in other tasks while the traffic jam system is turned on (To what extent do you agree or disagree with following statements?)
		1	1 Strongly disagree
		2	2 Disagree
		3	3 Neutral
		4	4 Agree
		5	5 Strongly agree
	q24i.4		q24i.4: I would feel hesitant about using a traffic jam system (To what extent do you agree or disagree with following statements?)
		1	1 Strongly disagree
		2	2 Disagree
		3	3 Neutral
		4	4 Agree
		5	5 Strongly agree
	q24i.5		q24i.5: I plan to use a traffic jam system once it becomes available (To what extent do you agree or disagree with following statements?)
		1	1 Strongly disagree
		2	2 Disagree
		3	3 Neutral
		4	4 Agree
		5	5 Strongly agree
	q25i.1		q25i.1: I would be suspicious of the urban system (To what extent do you agree or disagree with following statements?)
		1	1 Strongly disagree
		2	2 Disagree
		3	3 Neutral
		4	4 Agree
		5	5 Strongly agree
	q25i.2		q25i.2: I would trust the urban system (To what extent do you agree or disagree with following statements?)
		1	1 Strongly disagree
		2	2 Disagree
		3	3 Neutral
		4	4 Agree
		5	5 Strongly agree
	q25i.3		q25i.3: I would engage in other tasks while the urban system is on. (To what extent do you agree or disagree with following statements?)
		1	1 Strongly disagree
		2	2 Disagree
		3	3 Neutral
		4	4 Agree
		5	5 Strongly agree
	q25i.4		q25i.4: I would feel hesitant about using an urban system (To what extent do you agree or disagree with following statements?)
		1	1 Strongly disagree
		2	2 Disagree
		3	3 Neutral
		4	4 Agree
		5	5 Strongly agree
	q25i.5		q25i.5: I plan to use an urban system once it becomes available (To what extent do you agree or disagree with following statements?)
		1	1 Strongly disagree
		2	2 Disagree
		3	3 Neutral
		4	4 Agree
		5	5 Strongly agree
	q26i.1		q26i.1: I would be suspicious of the parking system (To what extent do you agree or disagree with following statements?)
		1	1 Strongly disagree
		2	2 Disagree
		3	3 Neutral
		4	4 Agree
		5	5 Strongly agree
	q26i.2		q26i.2: I would trust the parking system (To what extent do you agree or disagree with following statements?)
		1	1 Strongly disagree
		2	2 Disagree
		3	3 Neutral
		4	4 Agree
		5	5 Strongly agree
	q26i.3		q26i.3: I would engage in other tasks while the parking system is on (To what extent do you agree or disagree with following statements?)
		1	1 Strongly disagree
		2	2 Disagree
		3	3 Neutral
		4	4 Agree
		5	5 Strongly agree
	q26i.4		q26i.4: I would feel hesitant about using a parking system (To what extent do you agree or disagree with following statements?)
		1	1 Strongly disagree
		2	2 Disagree
		3	3 Neutral
		4	4 Agree
		5	5 Strongly agree
	q26i.5		q26i.5: I plan to use a parking chauffeur system once it becomes available (To what extent do you agree or disagree with following statements?)
		1	1 Strongly disagree
		2	2 Disagree
		3	3 Neutral
		4	4 Agree
		5	5 Strongly agree
	q28.1		q28.1: Lane Keeping Assistance (LKA) helps the driver to avoid inadvertently moving out of the lane by controlling the steering (Have you ever experienced the following systems in any car you have travelled in?)
		1	Yes
		2	No
	q28.2		q28.2: Adaptive Cruise Control (ACC) maintains speed, but automatically slows down or speeds up to keep a pre-selected distance from a car ahead (Have you ever experienced the following systems in any car you have travelled in?)
		1	Yes
		2	No
	q28.3		q28.3: Self-parking Assist System controls the car for parallel or reverse parking. The system may control both steering and the throttle, or only control the steering (the driver presses the brake and throttle) during the parking maneuver. The driver is in the car during the parking maneuver (Have you ever experienced the following systems in any car you have travelled in?)
		1	Yes
		2	No
	q29.1		q29.1: Lane Keeping Assistance (LKA) helps the driver to avoid inadvertently moving out of the lane by controlling the steering (How often do you activate the following systems in your car?)
		1	Not applicable to me because I don’t have it
		2	Never
		3	Rarely
		4	Occasionally
		5	Frequently
		6	Always
	q29.2		q29.2: Adaptive Cruise Control (ACC) maintains speed, but automatically slows down or speeds up to keep a pre-selected distance from a car ahead (How often do you activate the following systems in your car?)
		1	Not applicable to me because I don’t have it
		2	Never
		3	Rarely
		4	Occasionally
		5	Frequently
		6	Always
	q29.3		q29.3: Self-parking Assist System controls the car for parallel or reverse parking. The system may control both steering and the throttle, or only control the steering (the driver presses the brake and throttle) during the parking maneuver. The driver is in the car during the parking maneuver (How often do you activate the following systems in your car?)
		1	Not applicable to me because I don’t have it
		2	Never
		3	Rarely
		4	Occasionally
		5	Frequently
		6	Always

## Sheet: Daten
userid	country	q1_i	q1_us_r	q1_de_r	q1_uk_r	q1_fr_r	q1_hu_r	q1_cn_r	q1_br_r	q1_jp_r	q1_ru_r	q2_i	q3_us_i	q3_uk_i	q3_fr_i	q3_hu_i	q3_de_i	q3_cn_i	q3_br_i	q3_jp_i	q3_ru_i	q4i	q4uk	q5	q6	q9.1	q9.2	q9.3	q9.4	q9.5	q9.6	q9.7	q9.8	q30	q7_i	q8.1	q8.2	q8.3	q8.4	q8.5	q8.6	q8.7	q8.8	q8.9	q8.10	q10	q11	q12.1	q12.2
10014165	1	47	4									1	8									5		1	1	2	2	3	4	4	4	4	5	3	2	4	4	4	3	2	4	5	4	3	4	1	3	2	5
10020505	1	45	4									2	8									5		3	1	5	5	4	4	3	4	5	5	2	3	4	4	5	4	5	5	3	5	3	4	1	4	4	5
10147746	1	59	5									2	2									4		1	1	3	3	3	2	2	2	2	2	2	3	4	4	3	2	4	4	4	4	3	3	1	2	5	1
10189772	1	29	2									2	3									5		1	1	3	1	4	1	1	1	1	2	2	3	2	4	4	4	1	5	2	5	4	5	1	2	4	3
10208955	1	35	3									1	7									3		4	1	5	5	5	5	5	5	5	5	2	3	1	5	1	5	1	5	1	5	1	5	1	3	1	5
10350186	1	41	4									1	7									5		1	1	2	1	2	5	5	5	5	5	2	5	3	3	3	5	4	3	2	4	1	3	1	2	5	1
10374731	1	25	2									2	3									4		2	1	3	3	3	3	2	2	2	3	3	4	3	4	4	4	2	4	3	4	3	4	1	2	4	2
10376862	1	67	6									2	2									3		1	1	4	3	4	1	1	1	1	1	2	4	3	4	1	4	5	3	2	5	2	3	1	3	4	1
10419488	1	30	3									1	7									5		2	1	5	4	5	3	3	3	3	4	2	4	3	4	3	4	4	4	5	3	3	4	1	3	3	4
10525815	1	62	6									2	5									3		6	1	2	2	3	1	1	1	1	1	1	5	4	4	1	4	3	3	2	4	1	3	1	1	5	1
10573523	1	33	3									1	5									4		2	1	5	5	5	3	3	1	1	2	3	4	4	5	1	5	1	4	2	5	1	5	1	3	2	4
10594163	1	53	5									2	7									5		1	1	3	2	4	1	1	2	1	2	2	3	4	3	4	3	3	2	2	5	4	3	1	2	4	2
10698287	1	40	4									1	7									5		3	1	3	3	4	3	3	2	3	3	2	4	3	4	3	3	3	3	3	4	3	3	1	3	3	4
10698336	1	38	3									2	1									3		3	1	4	3	3	3	3	3	3	3	3	3	3	4	3	3	4	4	3	3	4	3	1	2	3	4
10719583	1	37	3									1	6									2		1	1	5	5	5	1	1	1	1	1	1	7	3	5	1	5	5	3	5	5	1	3	1	1	5	1
10748957	1	34	3									2	7									5		1	1	2	2	3	2	2	2	2	2	2	1	4	3	4	3	4	2	4	3	4	3	1	1	4	2
10841251	1	46	4									2	7									4		1	1	3	3	5	1	4	1	1	3	1	6	2	5	1	2	5	4	1	4	4	4	1	1	4	1
11144613	1	50	5									1	1									3		1	1	2	2	5	4	5	5	4	4	2	4	3	4	4	3	4	4	3	3	4	4	1	3	4	3
11186378	1	45	4									1	2									3		3	1	3	2	3	4	1	1	1	5	2	3	3	5	4	3	2	4	4	4	5	4	1	3	5	1
11223402	1	67	6									2	6									5		1	1	4	3	4	4	2	4	4	4	2	4	3	5	3	4	4	5	3	4	3	2	1	2	3	4
11239906	1	49	4									1	5									3		1	1	5	3	5	5	5	5	5	5	1	3	3	5	1	5	2	5	2	5	2	5	1	3	3	2
11409823	1	49	4									1	7									5		1	1	5	4	4	5	5	5	4	4	3	5	5	4	5	3	5	4	3	5	5	5	2		5	4
11711500	1	59	5									2	8									2		1	1	3	3	5	1	1	3	3	5	2	4	4	4	2	3	4	3	4	4	4	2	1	2	4	3
11805644	1	19	2									2	2									1		3	1	5	5	5	2	5	3	2	1	2	1	2	5	5	5	5	5	1	4	3	5	1	3	3	5
11819127	1	57	5									1	6									2		1	1	5	5	5	1	1	1	1	1	1	7	2	4	1	4	4	5	3	5	2	5	1	2	2	4
11990192	1	67	6									2	6									4		1	1	2	2	3	1	1	2	1	3	4	2	5	2	1	3	4	1	3	5	2	2	1	2	3	3
12137529	1	20	2									2	2									2		2	1	4	4	4	2	2	2	2	3	1	2	5	5	3	4	4	3	2	5	5	5	1	3	5	3
12163968	1	57	5									1	5									4		1	1	3	3	2	3	4	4	1	5	2	2	2	2	4	1	2	2	2	3	5	5	1	3	5	1
12250638	1	57	5									1	9									5		1	1	4	4	5	3	4	2	3	3	1	6	3	4	1	2	2	4	2	4	4	4	1	2	4	3
12385971	1	60	6									2	6									3		1	1	5	5	5	1	2	2	1	2	2	6	2	3	4	4	1	5	3	3	2	4	1	4	3	3
12587381	1	68	6									1	7									5		1	1	4	5	4	1	1	1	1	1	1	4	3	5	1	4	3	4	2	5	1	4	1	3	3	3
12638430	1	56	5									2	5									1		1	1	4	4	4	1	1	2	1	3	2	4	3	4	2	4	2	4	2	4	2	4	1	3	3	4
12818340	1	21	2									1	3									5		1	1	3	2	4	4	3	2	3	2	3	4	2	1	2	3	4	2	1	3	3	2	1	3	2	4
12840534	1	53	5									2	7									5		1	1	3	2	4	1	1	1	1	3	1	2	5	3	2	5	3	3	3	5	2	3	1	1	5	1
12905952	1	53	5									2	8									5		2	1	3	2	2	1	1	1	1	2	2	4	4	4	3	4	3	3	2	3	3	3	1	2	4	2
12910726	1	23	2									1	4									3		1	1	4	4	4	4	4	2	3	5	3	4	4	5	5	4	4	3	5	4	5	5	1	4	4	4
13008220	1	27	2									1	2									1		1	1	4	3	4	5	3	3	4	5	1	1	5	5	4	4	4	3	3	4	3	3	1	3	4	3
13112606	1	20	2									2	4									5		1	1	5	2	3	3	4	4	2	3	2	3	5	4	3	2	3	5	2	3	3	3	1	3	4	3
13151370	1	61	6									1	4									2		1	1	5	5	5	2	2	1	1	3	2	5	2	4	2	4	4	5	1	5	1	2	1	3	4	2
13172496	1	46	4									2	5									2		3	1	3	4	4	5	2	5	1	5	2	4	4	4	3	5	5	2	2	5	2	3	1	2	5	1
13178798	1	56	5									2	1									4		2	1	4	4	4	1	3	1	1	3	2	5	3	5	1	4	3	5	3	5	2	3	1	3	5	1
13237664	1	43	4									2	6									5		3	1	2	3	5	1	1	1	1	1	1	6	4	5	1	5	4	1	1	5	4	3	1	2	4	3
13285929	1	28	2									2	6									3		3	1	2	3	4	3	2	4	2	3	2	2	4	4	3	4	2	3	2	5	4	3	1	3	3	3
13298416	1	69	6									2	5									5		1	1	4	4	4	3	1	2	2	4	2	3	3	4	2	4	2	4	2	5	2	4	1	3	4	2
13415746	1	45	4									1	9									5		2	1	3	3	4	4	4	4	4	4	2	6	4	3	3	3	3	2	4	4	3	3	1	2	3	3
13418651	1	65	6									1	5									5		1	1	3	1	5	1	1	1	1	5	1	2	3	4	1	3	3	4	2	5	3	4	1	3	3	3
13592608	1	69	6									2	4									5		1	1	3	3	5	1	1	1	1	2	2	3	5	3	1	3	2	2	3	3	2	3	1	2	5	1
13671634	1	56	5									1	9									5		1	1	2	2	2	1	1	1	1	2	2	5	3	2	1	3	4	3	4	4	2	4	1	2	4	2
13749876	1	40	4									2	7									5		1	1	4	4	4	4	4	4	4	3	1	4	4	3	3	3	3	3	3	3	3	3	2		5	1
14053974	1	69	6									2	1									5		1	1	3	3	5	4	3	4	3	4	2	3	4	4	2	3	1	4	3	5	2	4	1	3	4	2
14135548	1	22	2									2	2									5		1	1	4	2	2	3	2	3	4	5	2	2	4	5	3	4	3	1	2	1	3	3	2		2	4
14145641	1	23	2									1	4									3		1	1	5	4	3	3	4	4	4	3	3	3	3	4	2	4	3	4	2	4	3	3	1	3	5	4
14165836	1	67	6									2	5									1		1	1	2	2	4	3	3	4	3	4	2	5	3	4	2	4	3	4	2	4	2	4	1	2	3	3
14176487	1	29	2									2	3									3		2	1	5	4	5	4	3	3	4	4	1	2	2	4	2	3	4	4	1	3	4	4	1	3	3	4
14186701	1	55	5									2	6									3		1	1	2	2	4	4	4	2	3	4	2	1	3	3	2	3	4	3	2	2	2	3	1	1	5	1
14276676	1	36	3									1	7									4		3	1	5	4	5	4	5	4	5	5	3	7	4	5	5	4	4	5	4	5	5	4	1	4	5	5
14321455	1	33	3									1	6									4		2	1	5	5	5	5	4	5	4	4	3	5	3	4	5	3	5	4	5	5	3	3	1	4	5	5
14325641	1	46	4									1	6									5		3	1	3	4	3	5	5	5	5	4	3	4	3	5	5	3	3	4	5	4	4	4	1	3	5	4
14336946	1	29	2									2	7									3		1	1	2	4	4	4	2	4	2	4	2	2	4	2	3	4	4	2	5	4	3	4	1	2	4	2
14397670	1	68	6									1	5									5		1	1	4	4	4	3	3	2	2	3	2	5	3	4	2	4	2	3	3	4	2	3	1	3	4	3
14409313	1	25	2									2	3									1		2	1	5	5	5	1	1	1	1	5	2	2	3	5	1	3	1	4	3	4	3	5	1	1	5	1
14533292	1	56	5									1	1									1		1	1	4	2	3	4	4	3	4	4	2	3	4	4	1	4	2	4	2	4	2	4	1	1	4	2
14594678	1	21	2									2	5									1		1	1	4	3	4	4	1	4	2	3	1	1	5	5	2	5	5	1	2	4	5	4	1	2	5	2
14623130	1	28	2									2	5									5		1	1	3	2	2	2	2	1	1	1	2	6	2	2	2	2	2	5	3	4	2	4	1	2	5	1
14624176	1	38	3									1	1									1		1	1	3	2	1	2	2	3	4	4	2	2	4	2	4	3	3	1	1	3	2	2	1	2	2	4
14661940	1	45	4									1	9									5		1	1	5	5	5	1	1	1	1	1	3	6	1	4	1	5	4	5	1	5	1	5	1	3	4	3
15079080	1	55	5									2	8									3		2	1	4	4	4	4	4	4	4	4	1	5	2	5	1	3	2	4	2	5	2	2	1	2	4	2
15100252	1	59	5									1	2									4		1	1	4	4	4	2	1	2	2	2	2	4	4	4	4	4	4	4	4	4	3	4	1	1	4	4
15136899	1	63	6									1	7									5		1	1	4	4	4	1	2	1	2	3	1	6	4	4	1	4	4	3	1	4	2	3	1	2	5	2
15204654	1	24	2									1	4									5		2	1	3	3	4	4	4	4	3	3	2	3	5	3	4	3	3	4	3	3	4	5	1	3	4	4
15247975	1	40	4									1	7									5		2	1	4	5	4	5	4	5	4	5	3	3	5	5	5	5	4	4	5	4	4	4	1	4	5	5
15377179	1	67	6									2	4									3		1	1	5	5	4	1	1	1	1	1	1	5	2	4	3	5	4	5	2	3	2	2	1	2	4	2
15400792	1	29	2									2	5									3		1	1	1	1	4	3	3	3	4	4	2	1	4	5	1	4	2	4	4	3	2	4	1	2	2	4
15418797	1	67	6									1	7									5		1	1	3	2	4	1	1	1	1	1	1	5	3	1	2	3	3	3	4	4	3	3	1	3	3	4
15479323	1	36	3									2	1									3		1	1	4	4	5	3	3	2	3	3	1	4	4	3	4	4	2	2	2	4	4	3	1	2	5	2
15556888	1	23	2									1	3									1		2	1	5	5	5	5	5	1	4	5	3	2	4	5	5	4	5	3	5	5	5	4	1	4	3	4
15608839	1	40	4									2	4									2		3	1	4	4	4	5	4	4	5	4	3	5	5	5	1	5	2	5	1	5	2	4	1	3	3	5
15680485	1	24	2									1	9									4		1	1	5	4	4	5	5	5	5	5	3	7	5	4	5	4	5	5	5	4	5	5	1	4	5	5
15721532	1	67	6									1	7									4		1	1	3	2	2	2	4	1	3	4	1	6	2	4	1	3	3	4	4	4	1	2	1	2	4	1
15956759	1	58	5									2	1									1		1	1	5	5	5	1	1	1	1	1	2	2	4	5	1	4	1	1	1	5	1	1	1	2	5	1
16017190	1	27	2									2	1									5		1	1	3	3	4	1	2	2	2	3	2	5	4	4	2	2	2	3	3	4	4	4	1	1	4	3
16094732	1	67	6									2	3									1		1	1	1	1	3	3	3	3	3	3	2	2	4	3	1	3	3	1	1	5	3	3	1	1	5	1
16107644	1	34	3									1	7									4		4	1	4	4	5	4	5	5	5	4	2	2	5	4	4	5	4	5	5	4	4	5	1	4	5	4
16230448	1	27	2									1	5									1		1	1	3	3	5	5	5	1	5	5	2	5	4	5	5	5	5	4	4	4	5	4	1	2	5	4
16287681	1	40	4									2	7									5		3	1	3	4	3	3	2	2	2	3	2	6	4	4	2	4	2	4	2	2	2	4	1	3	3	3
16368843	1	36	3									1	7									4		4	1	4	5	4	4	5	4	4	5	3	4	4	4	4	5	5	5	4	4	5	4	1	3	4	5
16478998	1	54	5									1	8									5		1	1	4	5	4	4	4	5	5	5	2	6	4	4	4	4	5	5	4	5	4	4	1	3	2	3
16574079	1	59	5									1	4									5		1	1	2	2	2	2	4	4	4	4	2	4	4	4	2	4	4	4	3	4	2	4	2		4	2
16632241	1	68	6									1	3									4		1	1	5	4	4	4	4	1	4	4	2	4	4	4	1	4	3	4	2	5	2	4	1	3	2	4
16842195	1	21	2									1	3									3		1	1	5	5	5	4	4	3	4	4	2	2	4	5	2	2	1	4	1	5	3	5	1	3	5	3
16857753	1	67	6									1	4									3		1	1	3	3	3	5	5	5	5	5	1	5	4	4	1	4	5	2	2	4	2	2	1	1	5	1
16863940	1	52	5									1	1									1		1	1	5	4	5	4	5	5	4	5	1	7	5	5	5	2	5	5	1	4	4	4	1	4	3	4
16964157	1	32	3									2	5									3		3	1	3	4	5	3	3	3	3	4	2	3	5	4	4	1	2	3	4	3	3	5	2		4	3
17028723	1	24	2									2	5									2		1	1	5	3	5	1	1	1	1	1	1	4	3	5	1	5	1	5	1	2	1	2	1	3	1	5
17089754	1	65	6									1	7									4		1	1	4	2	4	2	3	1	3	2	2	5	3	4	2	4	4	4	2	4	2	4	1	1	5	1
17124292	1	32	3									1	7									5		2	1	2	2	4	3	3	2	3	4	2	2	5	4	3	4	3	3	2	4	2	4	1	2	3	3
17176055	1	27	2									1	8									5		2	1	5	5	5	1	5	5	1	5	2	6	5	5	1	5	5	5	5	5	2	5	1	4	5	5
17339068	1	61	6									1	4									5		1	1	2	1	3	4	4	1	3	4	1	5	3	2	2	3	4	3	4	5	2	2	1	3	3	3
17513839	1	66	6									1	5									5		1	1	4	4	3	1	1	1	1	1	2	3	3	5	1	5	1	5	1	5	1	4	1	3	5	3
17565841	1	66	6									1	6									4		1	1	4	4	3	3	3	3	3	3	2	4	3	4	2	4	3	3	3	5	2	4	1	2	5	2
17612327	1	66	6									2	6									3		1	1	3	3	4	1	2	1	1	1	2	1	4	3	2	3	3	4	2	5	2	3	1	1	1	2
17613929	1	40	4									1	9									5		3	1	5	5	5	5	5	5	5	5	1	3	5	5	1	5	1	1	5	5	1	5	1	4	5	5
17676627	1	57	5									1	5									5		1	1	3	3	3	4	4	4	4	4	1	3	1	4	3	4	4	4	3	4	1	1	1	2	4	1
17681221	1	67	6									2	4									5		1	1	4	3	4	2	2	1	1	2	2	3	4	4	3	4	2	2	2	4	2	2	1	2	3	3
17688592	1	55	5									2	3									5		1	1	5	5	5	2	2	1	1	3	2	2	3	4	1	5	1	4	1	5	1	5	1	3	2	4
17704152	1	36	3									2	9									5		1	1	3	3	2	2	2	2	2	4	2	5	2	4	3	2	2	4	3	5	4	4	1	3	3	3
17847034	1	66	6									2	6									2		1	1	3	3	3	3	3	1	3	4	4	1	4	5	4	4	4	3	2	2	2	2	1	2	5	1
17944058	1	56	5									2	2									1		1	1	1	1	3	1	1	1	1	1	2	1	4	5	2	3	4	1	4	5	5	1	1	2	3	3
18001611	1	42	4									2	8									5		2	1	3	2	5	1	1	1	1	3	2	6	3	3	1	3	4	3	3	4	2	3	1	2	4	3
18074066	1	67	6									1	4									5		1	1	2	2	3	5	5	5	5	5	2	2	4	3	4	3	3	4	4	5	4	5	1	2	5	1
18079444	1	42	4									1	5									1		1	1	3	3	2	3	3	3	3	3	4	1	3	3	3	3	3	3	3	3	3	3	2		4	2
18241976	1	19	2									2	1									4		1	1	4	2	4	5	4	3	3	4	4	1	3	5	4	3	4	5	3	5	3	5	1	2	2	5
18427309	1	38	3									1	7									4		2	1	5	5	5	5	5	5	5	5	1	4	5	5	5	5	5	5	5	5	5	5	1	3	5	5
18445109	1	67	6									1	5									4		2	1	5	4	4	2	1	1	1	3	1	6	5	4	2	5	3	2	2	5	2	4	1	4	3	3
18826522	1	65	6									2	6									4		1	1	4	4	4	1	3	1	1	1	2	6	2	5	1	5	2	4	1	5	1	3	1	2	4	2
18867921	1	50	5									2	4									1		1	1	4	4	4	1	1	1	1	4	1	1	4	4	1	4	2	4	1	5	2	2	2		4	2
18887036	1	68	6									1	4									3		1	1	5	5	5	1	1	1	1	1	2	3	2	3	1	3	3	5	3	4	4	5	1	1	4	2
18894098	1	66	6									1	5									2		1	1	4	4	3	1	1	1	1	1	2	3	4	5	1	3	4	4	2	4	5	3	1	2	5	1
18978183	1	40	4									2	3									4		1	1	3	3	4	4	1	1	4	4	2	6	4	2	3	2	5	3	4	4	4	5	1	3	4	1
19014964	1	35	3									1	7									4		1	1	2	2	3	1	3	2	3	2	2	4	5	3	3	4	4	1	2	3	3	2	2		2	1
19102987	1	27	2									2	4									5		3	1	4	5	5	4	5	4	4	4	3	6	4	4	4	4	4	5	4	5	5	5	2		4	3
19156258	1	21	2									2	2									3		1	1	3	4	3	1	1	2	1	1	2	1	2	3	4	2	4	1	3	3	5	5	1	2	4	3
19272842	1	29	2									2	2									4		5	1	3	2	4	1	1	1	1	3	1	3	3	3	1	3	1	3	3	4	3	4	1	1	3	3
19300766	1	40	4									1	7									5		4	1	5	3	4	4	4	4	4	3	2	7	3	4	2	4	2	3	2	3	3	4	1	2	3	3
19353792	1	59	5									2	6									4		1	1	3	3	3	3	4	3	3	3	4	4	3	3	3	3	3	2	3	3	3	3	1	1	5	1
19622664	1	67	6									1	9									5		1	1	5	4	4	2	2	1	1	2	2	5	4	4	1	4	3	3	2	5	2	4	1	3	3	4
19845231	1	46	4									1	9									1		3	1	5	4	5	5	3	5	5	5	2	6	3	5	1	4	2	5	1	4	2	5	1	4	3	4
19962068	1	41	4									1	5									4		1	1	4	4	4	4	4	1	4	1	1	5	2	4	2	4	4	4	2	4	2	4	1	3	2	4
19999688	1	24	2									2	1									5		1	1	1	1	3	1	1	1	1	1	1	1	5	5	1	5	3	3	1	5	5	3	2		1	1
20150584	1	41	4									1	5									5		1	1	5	5	5	1	1	1	1	1	3	7	5	5	2	5	5	3	3	5	3	3	1	3	2	4
20164175	1	22	2									1	5									3		1	1	5	5	5	3	4	4	4	4	3	3	3	5	4	3	4	4	4	5	5	5	1	4	4	4
20213665	1	40	4									2	6									1		3	1	5	5	4	4	4	5	5	4	2	5	3	4	5	5	5	5	4	5	4	4	1	2	4	5
20393162	1	68	6									2	3									1		1	1	4	3	4	2	2	3	2	4	2	3	4	4	2	4	4	3	4	3	3	2	1	2	4	1
20483390	1	69	6									2	3									3		1	1	5	5	5	1	5	2	5	2	1	1	5	4	1	4	5	1	1	5	1	1	1	1	5	5
20521437	1	45	4									2	4									4		3	1	4	4	5	1	1	1	1	3	2	2	4	4	1	3	2	4	4	4	4	3	1	2	4	2
20553236	1	40	4									1	5									5		1	1	3	2	4	4	5	1	4	4	1	6	4	4	3	2	2	4	4	4	3	4	1	2	5	1
20732263	1	35	3									1	7									5		4	1	5	5	5	5	5	1	5	3	2	4	2	5	1	5	3	3	3	5	4	5	1	3	2	5
20836170	1	23	2									2	2									5		1	1	4	5	5	2	5	4	2	5	2	3	2	4	2	2	4	4	4	5	4	3	1	1	3	3
20903781	1	68	6									1	8									5		6	1	1	3	4	2	3	1	4	4	4	3	2	5	1	5	3	5	3	5	1	4	1	3	3	3
21016425	1	40	4									1	7									5		3	1	5	4	5	5	5	1	4	5	3	5	4	5	4	5	5	5	5	5	5	4	1	4	2	5
21225364	1	60	6									1	4									5		1	1	3	2	3	3	2	2	4	4	1	2	4	4	2	4	2	3	3	4	3	3	1	1	4	2
21265795	1	20	2									2	2									4		2	1	5	5	5	4	4	5	4	3	2	3	3	5	3	3	4	5	3	4	5	5	1	3	3	4
21571997	1	25	2									1	5									3		1	1	5	5	4	5	5	4	4	4	3	4	5	3	5	4	5	4	5	4	4	5	1	4	5	3
21597452	1	68	6									2	2									3		1	1	3	2	3	1	1	1	1	1	2	3	3	3	1	5	1	2	1	5	1	1	1	2	5	1
21603199	1	43	4									1	6									5		3	1	4	4	5	4	3	3	3	4	3	3	3	4	4	4	3	4	3	4	4	4	1	3	4	5
21605531	1	29	2									1	4									3		1	1	2	2	4	4	3	3	4	3	1	2	3	4	2	2	3	2	5	3	3	4	1	2	4	2
21696964	1	68	6									1	9									5		1	1	4	2	4	5	3	5	5	4	4	4	3	4	2	4	4	3	2	4	2	2	1	3	4	2
21705819	1	36	3									1	8									4		2	1	3	5	5	5	5	5	5	4	2	2	4	5	4	5	5	5	5	5	5	4	1	4	5	5
21791800	1	34	3									2	5									4		3	1	3	4	4	4	4	4	4	4	2	5	3	4	2	3	3	3	2	3	3	2	1	2	3	3
21856466	1	36	3									2	6									5		3	1	4	4	5	5	5	5	4	4	3	5	4	4	4	5	5	5	5	4	4	5	1	4	5	4
21864702	1	48	4									2	8									3		1	1	2	2	4	2	2	2	3	3	1	4	4	4	2	3	4	3	3	5	4	3	1	1	3	2
21898895	1	43	4									2	8									5		2	1	5	4	5	2	4	1	2	4	1	5	5	4	1	5	2	4	2	5	1	4	1	3	4	2
21984555	1	52	5									1	5									5		1	1	5	4	4	5	5	5	5	5	2	4	5	4	2	4	4	1	4	5	2	3	1	3	2	4
22126766	1	46	4									2	2									1		1	1	2	2	2	1	1	2	1	3	2	3	4	4	4	4	4	2	2	4	2	2	1	2	5	1
22181726	1	33	3									1	2									4		2	1	5	2	5	3	5	1	5	1	2	2	4	5	3	5	5	5	2	5	2	5	1	3	4	2
22214909	1	51	5									2	1									1		1	1	1	1	1	1	1	1	1	4	2	5	5	2	3	1	4	1	4	3	5	2	1	1	5	1
22217988	1	61	6									2	7									3		1	1	4	4	4	1	3	1	1	3	1	2	3	5	1	3	3	3	1	5	1	3	1	1	5	1
22233843	1	40	4									1	8									5		3	1	5	4	5	4	4	4	4	4	2	5	5	5	4	4	5	4	5	5	4	4	1	2	5	4
22250831	1	55	5									2	1									1		2	1	5	5	5	1	1	1	3	2	2	1	4	5	5	4	5	3	5	5	3	3	1	3	5	5
22268103	1	57	5									2	1									1		1	1	4	4	3	1	1	1	1	2	1	5	4	2	1	3	2	2	2	4	4	4	1	2	4	3
22555272	1	56	5									2	3									3		1	1	4	4	4	4	4	4	4	4	1	5	1	5	1	5	2	5	1	5	1	4	1	2	4	2
22582034	1	48	4									2	9									5		2	1	3	5	4	2	5	5	5	4	4	5	3	5	2	1	2	5	4	3	4	5	1	4	5	4
22664654	1	38	3									1	7									4		2	1	5	4	5	4	4	5	4	4	3	5	4	4	4	4	4	4	5	4	3	5	1	4	5	4
22687515	1	49	4									2	7									5		1	1	2	2	4	2	4	2	2	2	2	6	2	2	4	5	4	2	4	5	1	3	1	1	4	3
22767175	1	24	2									2	1									1		1	1	5	5	5	3	3	1	2	4	1	6	3	3	3	3	1	4	3	3	3	3	1	1	4	2
23110661	1	21	2									1	5									2		1	1	4	4	5	5	5	4	5	3	2	4	4	4	4	5	4	4	4	4	2	4	1	3	5	3
23271243	1	40	4									1	7									5		3	1	4	4	5	4	5	3	5	4	2	1	3	5	1	5	3	4	2	4	1	4	1	3	3	3
23383467	1	23	2									2	4									1		1	1	4	3	5	5	5	5	4	4	2	5	3	5	2	2	4	5	2	4	3	4	1	3	3	4
23391887	1	24	2									1	4									3		1	1	5	3	4	4	4	4	5	4	2	3	5	4	4	4	5	4	4	3	5	5	1	2	3	5
23617637	1	20	2									1	4									3		1	1	4	4	4	1	3	3	2	4	1	3	4	5	3	5	5	4	3	4	4	4	1	2	4	4
23661924	1	24	2									1	7									4		1	1	5	4	5	2	3	2	4	4	1	4	4	4	3	4	4	4	3	4	2	4	1	3	2	4
23736325	1	37	3									1	6									4		3	1	5	3	5	1	1	1	1	4	2	5	5	5	1	5	1	1	5	5	1	5	1	3	2	3
24111403	1	56	5									2	5									5		1	1	1	1	3	5	5	3	5	5	2	3	4	5	3	3	1	3	3	5	3	2	1	1	5	1
24195629	1	21	2									1	7									4		2	1	5	3	5	5	5	5	5	5	3	6	4	4	4	2	3	2	4	5	2	2	1	3	5	4
24198826	1	18	2									1	7									1		1	1	5	3	5	1	2	2	1	3	4	6	2	5	3	4	5	5	3	4	3	4	1	1	3	3
24280257	1	47	4									1	8									5		3	1	4	3	4	3	3	4	3	4	2	2	4	4	4	4	4	4	4	4	4	4	1	2	3	4
24349245	1	36	3									2	4									4		1	1	5	4	4	1	3	2	3	4	2	6	5	5	3	2	4	3	3	4	4	3	2		4	2
24649302	1	69	6									1	8									3		1	1	3	3	3	1	2	1	2	3	2	5	4	4	4	4	4	3	3	3	2	3	1	2	5	1
24661745	1	25	2									1	9									5		2	1	4	3	3	5	4	4	4	5	3	7	4	5	3	5	5	4	3	4	5	4	2		5	4
24793222	1	61	6									1	7									2		1	1	2	2	3	2	4	1	5	4	1	5	4	4	1	2	1	5	2	4	2	1	1	2	5	2
24796779	1	41	4									2	6									5		3	1	1	2	1	1	1	1	1	4	2	5	2	5	1	4	3	5	2	4	1	5	1	1	5	1
24813055	1	42	4									1	9									5		2	1	4	3	3	3	5	4	5	5	1	7	3	3	5	5	4	3	5	4	4	4	1	4	3	5
24943146	1	45	4									2	9									5		3	1	5	2	1	5	5	3	5	5	2	2	5	5	1	5	5	5	1	5	1	3	1	4	2	2
24946362	1	34	3									2	5									5		1	1	4	4	5	5	5	1	5	3	2	6	1	5	5	1	4	5	5	5	4	3	1	2	5	1
25009762	1	42	4									2	6									5		4	1	4	4	5	5	4	4	5	4	2	4	3	4	2	4	3	4	2	4	2	4	1	3	5	2
25147321	1	24	2									1	3									3		1	1	5	2	5	1	1	1	1	5	2	3	5	5	1	5	1	4	1	4	1	4	1	2	1	5
25349310	1	34	3									2	2									3		1	1	5	5	5	1	1	1	1	1	2	5	5	5	2	5	3	5	3	5	5	5	1	1	5	1
25379254	1	49	4									2	9									3		1	1	3	1	3	3	3	3	3	3	2	5	1	2	1	3	1	5	4	5	1	4	1	2	3	1
25421048	1	24	2									2	5									2		1	1	5	4	5	1	1	1	1	2	1	3	2	5	1	4	1	5	1	5	2	4	1	3	1	4
25652377	1	37	3									1	6									5		3	1	4	3	5	3	4	2	3	4	2	4	4	5	3	4	4	5	2	3	1	3	1	3	3	3
25669117	1	38	3									1	6									4		3	1	4	3	4	1	2	2	1	2	2	5	3	4	1	3	3	3	3	4	3	3	1	2	3	3
25793443	1	20	2									1	6									2		1	1	4	3	4	4	3	3	4	5	3	3	4	4	5	3	4	4	4	4	3	4	2		4	3
25804567	1	62	6									1	1									5		1	1	4	4	4	1	1	1	1	2	1	2	3	3	1	4	2	3	3	5	1	4	1	2	5	1
25869029	1	37	3									1	8									5		3	1	5	4	5	2	2	5	3	4	2	6	2	5	1	4	1	3	1	4	4	4	1	4	2	4
25913928	1	26	2									2	2									1		3	1	3	3	3	3	3	2	4	3	2	5	3	1	2	2	3	3	3	4	5	5	1	3	3	3
26002232	1	65	6									2	4									3		1	1	3	1	4	1	4	1	1	1	2	2	1	5	1	3	1	5	3	4	3	5	1	2	5	1
26094855	1	65	6									2	2									5		1	1	4	2	5	4	3	1	2	4	1	3	5	4	4	3	5	2	4	4	2	3	1	2	4	2
26132013	1	57	5									2	5									4		1	1	1	1	1	1	3	2	3	3	2	1	5	3	4	4	1	1	2	4	2	4	1	1	5	1
26268827	1	50	5									2	1									1		2	1	4	4	3	3	4	4	4	3	2	1	4	4	1	3	3	1	1	4	3	4	1	2	4	3
26313965	1	24	2									2	5									5		1	1	2	1	5	1	1	2	1	3	2	2	3	5	1	2	1	4	2	5	3	2	1	2	5	2
26486924	1	21	2									2	2									3		1	1	3	4	5	4	5	4	5	2	3	5	4	4	1	3	1	4	4	4	1	5	1	4	1	4
26532710	1	66	6									2	5									3		1	1	3	2	4	1	1	1	1	1	2	1	4	4	2	3	2	4	1	4	3	4	1	2	5	1
26593314	1	65	6									2	2									3		1	1	5	5	5	1	5	1	1	1	1	1	1	4	4	4	4	5	1	5	1	5	1	1	5	1
26671409	1	57	5									1	2									2		1	1	4	4	4	3	4	2	3	4	1	4	2	4	1	4	2	4	2	4	2	3	1	3	4	2
26821801	1	32	3									2	4									5		1	1	5	5	5	1	1	1	2	1	2	3	5	5	3	5	5	5	5	5	5	5	1	2	5	2
26974914	1	58	5									2	2									3		1	1	5	3	5	2	3	1	1	3	2	5	2	4	1	4	5	5	2	5	1	3	1	2	5	1
27043550	1	44	4									2	7									5		1	1	5	4	5	1	5	1	1	3	1	6	3	5	1	5	3	5	1	5	3	5	1	2	5	1
27145825	1	19	2									2	2									3		2	1	3	4	2	2	2	4	4	3	2	3	3	4	2	3	2	4	3	1	4	3	1	3	3	4
27409234	1	69	6									1	6									4		1	1	4	3	4	2	1	3	1	4	2	5	3	5	2	5	3	2	4	4	4	2	1	2	3	3
27499714	1	42	4									2	1									3		2	1	1	1	3	1	1	1	1	1	2	4	3	4	1	4	2	2	1	4	1	4	1	2	4	4
27584620	1	65	6									1	4									3		1	1	5	4	4	1	1	1	2	1	1	7	4	4	1	4	5	2	3	5	2	3	1	2	5	1
27603266	1	36	3									2	9									4		1	1	5	5	4	2	3	2	2	4	3	1	5	4	3	2	4	2	4	4	5	4	1	2	3	3
27698071	1	56	5									2	5									1		1	1	4	2	3	2	1	2	1	2	2	3	3	4	2	2	3	2	3	3	4	3	1	1	5	1
27793071	1	67	6									1	8									5		1	1	3	2	2	1	2	1	1	2	2	5	4	5	3	4	4	3	2	4	2	4	1	2	4	3
27811028	1	68	6									2	5									5		1	1	2	2	3	4	4	4	4	4	2	2	4	4	2	2	3	2	2	4	4	4	1	2	2	4
27887231	1	29	2									2	7									4		1	1	3	1	1	1	1	1	1	1	1	2	3	3	2	3	2	2	1	3	3	2	2		3	2
27919463	1	35	3									1	4									5		1	1	5	5	5	3	5	3	5	5	1	5	4	3	1	2	2	3	3	5	4	4	1	2	5	2
28214652	1	34	3									2	3									1		2	1	2	2	3	2	3	1	1	3	2	1	2	5	2	3	2	5	4	5	4	3	1	1	5	1
28250263	1	28	2									2	6									3		4	1	1	1	3	3	2	1	2	3	2	3	5	3	2	4	4	1	3	4	4	3	1	1	3	1
28276649	1	34	3									1	9									1		2	1	5	4	4	4	5	3	4	4	3	6	4	3	4	4	5	4	5	5	3	4	1	4	5	4
28387193	1	30	3									1	7									4		3	1	5	3	4	5	3	5	4	3	2	5	4	4	5	4	3	5	5	4	4	3	1	3	5	4
28507893	1	33	3									2	7									5		1	1	4	4	4	5	4	4	3	4	2	6	3	3	3	4	4	4	4	4	3	4	2		4	5
28683732	1	57	5									2	6									3		1	1	3	2	5	1	1	1	1	1	2	4	5	4	3	3	5	5	2	5	3	2	1	2	5	2
28872433	1	57	5									1	1									5		1	1	5	5	5	3	3	3	3	4	2	1	5	4	5	1	1	1	5	4	4	4	1	2	5	1
28935713	1	40	4									2	5									4		1	1	1	1	4	5	5	5	5	5	2	5	5	5	5	5	5	1	1	5	1	1	1	2	3	4
29033408	1	45	4									1	9									5		3	1	5	5	5	1	2	1	1	1	2	6	2	5	2	5	4	5	3	4	1	5	1	3	3	3
29036628	1	35	3									1	5									5		3	1	5	5	5	5	4	5	4	4	2	1	4	4	5	4	5	4	5	5	5	4	1	4	5	4
29067837	1	27	2									2	2									4		1	1	2	3	2	2	2	3	1	4	2	2	1	3	4	1	1	5	3	5	5	5	1	2	3	3
29277425	1	19	2									1	1									2		2	1	5	4	4	3	4	5	3	3	2	2	2	5	4	4	4	3	1	3	3	5	1	2	3	2
29343213	1	57	5									1	6									5		1	1	4	2	3	1	2	1	1	3	1	4	4	4	3	4	5	1	2	4	1	2	1	3	4	2
29364231	1	28	2									1	7									5		3	1	1	3	2	5	5	5	1	4	1	6	2	5	2	5	3	5	2	4	3	5	2		3	5
29386517	1	57	5									2	9									2		1	1	3	3	2	5	5	5	5	5	1	5	1	3	1	4	2	5	1	4	2	4	1	1	5	1
29408473	1	47	4									2	5									5		2	1	3	3	4	1	2	1	1	4	2	5	4	4	1	3	4	2	2	5	4	4	1	2	4	2
29506279	1	62	6									2	8									5		1	1	5	5	5	1	1	2	1	3	2	7	4	5	1	5	3	5	3	5	1	2	1	1	5	1
29580810	1	32	3									1	5									5		1	1	5	5	5	3	3	1	3	2	1	4	4	5	3	3	5	3	2	5	3	5	1	3	3	4
29635559	1	22	2									2	3									1		2	1	4	4	5	5	5	5	5	5	1	1	3	4	4	2	4	1	3	3	4	2	1	2	3	3
29768291	1	34	3									1	8									4		2	1	5	4	5	5	4	4	5	4	1	5	4	5	5	5	4	4	4	5	4	5	2	4	5	4
29789436	1	43	4									1	9									5		2	1	5	4	5	4	5	5	5	4	2	2	4	5	4	5	5	5	3	5	4	4	1	2	5	4
29997791	1	69	6									2	1									3		1	1	3	3	3	1	1	1	1	1	1	4	3	3	2	5	1	4	1	4	1	4	1	1	3	3
30010746	1	35	3									1	7									5		3	1	5	4	5	4	4	5	5	4	2	3	4	5	2	4	3	4	2	3	3	4	1	4	3	5
30263028	1	64	6									1	8									4		1	1	4	2	3	2	3	2	2	4	2	4	2	4	2	4	3	4	3	5	2	4	1	2	3	3
30349780	1	32	3									2	1									1		2	1	5	5	5	1	1	1	3	5	1	1	5	5	5	5	4	4	4	4	4	5	2		5	4
30352514	1	56	5									2	8									5		1	1	3	3	4	1	1	1	1	1	2	5	4	4	1	3	2	4	2	5	3	4	1	3	2	4
30577838	1	33	3									1	6									5		3	1	4	3	4	2	3	4	3	2	2	6	2	4	2	4	2	2	2	4	2	4	1	3	3	4
30593445	1	32	3									1	6									5		2	1	4	4	4	3	4	3	3	4	3	3	4	3	3	3	4	3	3	3	3	3	1	3	4	4
30641954	1	68	6									2	2									4		1	1	2	2	2	3	1	3	1	3	2	2	3	4	4	2	2	2	4	4	3	4	1	2	5	1
30812771	1	24	2									2	4									4		1	1	5	4	5	5	4	3	5	5	2	3	5	4	3	3	4	2	2	4	3	4	1	2	5	3
30815295	1	54	5									1	7									5		1	1	3	2	4	2	4	2	4	2	2	5	4	4	2	4	4	2	3	4	3	2	1	3	4	2
30891996	1	35	3									1	8									5		2	1	5	5	4	4	5	5	5	5	3	3	5	5	5	5	5	4	4	4	5	5	1	4	5	5
30897200	1	24	2									1	4									4		1	1	4	5	4	2	3	5	3	2	2	4	2	1	3	4	5	3	2	4	1	4	1	2	5	3
31012258	1	47	4									1	5									2		1	1	3	2	5	3	3	1	1	5	1	4	4	3	2	5	5	2	3	5	1	4	1	2	4	3
31015660	1	57	5									1	7									4		1	1	4	4	4	5	5	5	5	5	2	6	3	4	2	3	4	4	4	3	3	3	1	3	4	4
31326857	1	44	4									2	6									5		1	1	3	4	4	4	2	2	2	4	2	4	2	4	2	4	2	2	2	4	4	4	1	1	4	2
31653776	1	29	2									2	5									4		1	1	5	5	5	3	5	5	5	5	1	3	4	3	5	4	4	4	4	5	3	4	1	2	5	5
31698281	1	34	3									2	7									3		3	1	3	3	3	3	2	1	2	4	2	2	4	4	4	3	4	2	3	4	3	3	1	2	5	2
31702754	1	27	2									2	2									5		1	1	4	4	4	3	3	2	2	3	2	2	3	4	2	3	2	4	3	4	3	4	1	3	4	3
31706191	1	42	4									2	1									3		3	1	3	2	2	2	2	2	2	4	2	1	4	4	2	4	4	3	2	3	2	3	1	2	5	1
31712781	1	39	3									2	2									4		1	1	3	3	3	3	3	3	3	3	2	3	3	2	2	2	2	2	2	2	2	2	1	2	3	3
31989513	1	36	3									2	5									4		4	1	1	2	2	5	4	2	4	4	2	5	2	4	3	3	3	5	2	5	4	4	1	3	4	3
32068863	1	32	3									2	5									5		3	1	5	4	5	4	5	4	4	4	3	6	2	4	2	4	2	2	2	4	3	4	1	4	3	5
32073097	1	59	5									2	4									5		1	1	3	2	3	2	3	2	2	2	2	6	5	4	2	3	2	1	2	4	2	3	1	3	4	3
32139860	1	40	4									2	5									5		6	1	3	1	4	1	2	1	1	1	2	3	4	4	3	3	3	2	2	4	3	4	1	2	4	2
32202446	1	68	6									2	4									5		1	1	1	1	1	1	2	2	3	2	1	1	2	5	2	4	5	4	1	5	2	2	1	2	2	4
32301264	1	58	5									2	5									5		2	1	3	3	4	1	1	2	1	1	2	6	4	4	3	3	2	2	2	5	4	5	1	2	5	1
32318466	1	24	2									2	1									4		1	1	5	4	5	3	3	2	2	3	2	6	3	4	3	4	3	3	3	4	4	4	1	3	4	3
32421851	1	23	2									2	1									5		1	1	5	5	5	5	5	5	5	3	1	2	4	5	3	5	4	1	5	5	5	5	1	4	3	5
32679686	1	44	4									1	9									5		3	1	5	5	5	2	4	4	4	4	1	6	4	4	4	5	4	4	5	5	4	4	1	4	4	5
32750180	1	59	5									2	1									3		1	1	1	1	4	1	1	1	1	3	2	5	1	3	1	3	3	4	2	5	1	3	1	2	4	3
32884321	1	54	5									1	9									5		3	1	4	3	4	2	3	1	2	2	2	6	2	4	1	5	2	5	1	5	1	4	1	3	1	1
32935445	1	20	2									1	1									1		1	1	5	5	5	1	1	1	1	1	2	1	3	3	3	3	3	3	3	3	3	3	2		4	4
33011063	1	59	5									2	8									5		1	1	3	3	3	1	2	1	2	3	2	4	4	5	2	3	2	3	2	5	2	3	1	2	4	3
33083346	1	25	2									1	4									2		2	1	4	4	5	5	5	4	5	5	2	3	5	4	3	5	5	5	4	5	5	4	1	3	5	4
33209890	1	68	6									1	6									5		3	1	5	4	3	1	1	1	1	1	2	5	3	4	1	4	5	4	2	5	1	3	1	3	4	3
33281124	1	20	2									1	7									1		1	1	4	5	5	5	4	4	4	3	2	4	5	5	2	4	3	4	2	4	5	5	1	2	5	4
33332937	1	52	5									1	2									3		2	1	4	4	4	2	2	2	2	4	2	4	3	4	3	4	2	4	2	4	2	4	1	2	4	3
33337332	1	29	2									1	4									3		2	1	4	4	4	4	5	5	3	4	1	3	2	4	1	4	4	4	4	5	1	5	1	3	4	5
33360663	1	44	4									2	4									5		2	1	5	5	5	3	3	5	3	3	1	3	3	3	3	2	2	3	3	4	3	5	1	3	3	3
33378452	1	57	5									1	3									5		1	1	4	4	4	2	2	2	2	3	1	6	3	4	2	4	4	3	4	4	2	4	1	3	3	3
33427197	1	57	5									2	5									3		1	1	3	1	3	1	1	1	1	1	2	1	2	2	1	1	4	3	3	5	5	2	1	2	4	1
33483388	1	36	3									1	7									5		3	1	5	4	3	5	4	3	3	4	2	3	3	4	2	5	4	2	3	4	3	4	1	3	3	4
33491603	1	47	4									1	9									5		3	1	5	5	4	5	5	5	5	5	2	5	5	5	3	5	1	1	1	5	1	4	1	2	4	3
33632880	1	20	2									2	2									5		2	1	5	3	3	4	1	5	3	3	2	1	4	2	4	3	5	3	3	5	3	3	1	3	2	3
33707793	1	44	4									1	9									4		2	1	3	3	3	2	2	1	2	2	2	3	4	3	1	4	3	4	2	4	2	4	1	2	4	2
33712676	1	57	5									1	2									4		6	1	3	2	3	1	1	1	1	1	2	2	4	4	2	4	1	3	2	4	2	5	1	2	4	2
33727096	1	40	4									2	7									3		3	1	3	3	4	4	4	4	4	4	2	5	2	4	3	4	3	4	2	4	2	4	1	3	2	4
33728475	1	35	3									1	8									5		2	1	5	5	5	4	4	5	5	5	2	5	5	5	5	4	5	4	4	4	5	4	1	3	5	5
33808859	1	29	2									1	5									5		1	1	5	4	3	4	3	3	4	4	2	4	5	3	3	3	4	4	3	4	4	3	1	2	3	4
33819032	1	20	2									1	7									2		2	1	5	1	3	4	3	3	2	2	2	3	3	4	4	5	3	2	2	1	2	1	1	2	3	3
33995782	1	67	6									1	5									3		1	1	5	5	4	1	1	1	1	3	2	6	3	4	1	4	2	4	3	4	1	3	1	3	4	3
34141461	1	44	4									2	9									5		3	1	4	1	4	2	1	1	1	4	2	6	2	2	3	1	4	2	4	4	4	2	1	3	4	1
34343638	1	69	6									1	9									5		1	1	1	4	4	4	4	4	4	4	2	4	4	4	1	4	2	4	2	5	4	4	1	2	2	4
34387662	1	23	2									2	4									3		5	1	5	5	5	3	3	3	3	3	1	3	4	5	1	4	1	4	3	5	4	5	1	3	4	2
34558400	1	57	5									1	7									5		1	1	1	1	1	1	1	1	1	3	2	4	3	4	2	5	3	4	2	5	2	3	1	2	4	2
34572876	1	21	2									2	6									2		2	1	2	4	4	3	5	4	4	3	2	2	4	3	4	3	2	4	4	5	4	2	1	3	4	3
34616751	1	58	5									2	9									5		1	1	1	1	3	1	1	1	1	2	4	6	5	4	2	4	2	3	2	5	2	4	1	1	5	2
34721244	1	59	5									1	6									1		1	1	4	1	4	1	1	1	1	1	1	5	3	4	3	2	3	3	3	3	3	3	1	1	5	1
34756856	1	27	2									1	8									3		1	1	4	4	4	3	4	3	4	3	3	4	4	4	3	4	4	4	3	3	3	4	1	3	4	4
34801437	1	56	5									2	5									5		1	1	2	2	4	2	2	1	2	3	1	5	5	1	4	2	3	1	4	4	4	2	1	2	4	1
34860801	1	68	6									2	9									5		1	1	2	2	3	1	4	1	1	1	1	6	2	4	1	5	4	5	2	5	1	2	1	3	4	2
34990800	1	25	2									1	2									1		1	1	4	4	5	2	1	2	2	1	2	3	4	5	4	5	2	4	2	4	5	3	1	2	3	4
35305016	1	28	2									1	5									3		1	1	5	5	5	1	3	5	3	5	4	1	3	5	5	5	5	5	1	5	1	5	1	2	5	5
35408774	1	18	2									1	1									1		2	1	5	4	4	4	5	5	5	4	2	2	4	5	5	5	4	4	5	5	4	5	1	3	4	4
35454463	1	65	6									2	2									2		1	1	5	5	5	1	1	1	1	1	2	1	4	2	1	1	1	2	5	5	5	5	1	2	4	2
35482581	1	59	5									2	7									5		1	1	1	1	3	5	4	4	4	5	2	3	3	2	2	5	3	3	3	5	3	2	1	3	5	1
35589061	1	69	6									2	6									5		1	1	4	4	4	4	4	1	2	4	2	4	5	2	2	2	4	2	3	5	4	3	1	2	4	2
35589909	1	25	2									2	4									3		4	1	4	3	3	2	2	3	2	3	2	5	3	4	4	2	2	4	2	3	2	3	1	2	3	3
35606866	1	58	5									2	6									3		2	1	2	1	5	1	1	1	1	1	1	2	5	4	3	5	4	3	3	5	1	4	1	2	5	1
35616498	1	26	2									2	3									3		1	1	2	2	4	2	4	2	2	4	2	7	5	2	2	2	2	1	5	5	5	5	1	2	4	4
35777952	1	35	3									1	5									5		2	1	5	4	5	1	1	1	1	1	1	6	1	5	1	5	2	5	1	5	1	5	1	3	2	4
36054636	1	36	3									1	6									5		3	1	4	3	3	1	2	2	4	2	2	2	2	4	2	4	4	4	2	4	2	4	1	3	4	4
36136640	1	57	5									1	2									5		1	1	5	5	4	1	1	1	1	1	2	3	5	5	1	3	2	4	3	4	3	3	1	4	4	3
36145004	1	58	5									1	5									4		1	1	5	5	5	3	3	3	3	3	2	3	5	3	5	4	3	1	3	3	3	3	1	3	4	1
36251035	1	23	2									1	5									3		3	1	5	4	5	5	4	5	4	4	3	3	4	5	5	4	5	4	5	4	4	5	1	3	5	4
36301382	1	18	2									1	3									5		2	1	5	4	1	4	1	1	5	3	1	5	4	5	5	5	2	1	1	3	3	1	1	3	1	1
36383249	1	53	5									1	2									1		1	1	4	4	5	1	1	1	1	1	3	3	4	4	2	4	4	4	3	5	3	3	1	3	4	2
36472710	1	56	5									1	1									4		1	1	5	5	5	2	1	2	1	1	2	5	3	2	2	3	2	3	2	4	1	5	1	2	5	1
36711324	1	66	6									1	5									4		1	1	1	1	2	3	3	3	3	5	2	3	4	4	4	3	4	3	4	4	3	3	1	2	4	2
36863283	1	19	2									2	4									3		4	1	5	4	4	4	3	3	4	2	2	2	3	5	3	5	5	2	4	3	3	5	2		5	3
36871907	1	30	3									2	2									3		4	1	4	4	4	1	2	1	1	4	3	7	4	4	2	4	4	4	3	3	2	3	1	1	4	2
37132643	1	25	2									2	3									3		1	1	5	5	5	2	2	2	2	2	2	6	1	5	2	1	2	4	3	4	3	3	1	1	5	1
37240806	1	29	2									2	5									5		3	1	5	3	4	2	4	2	3	1	2	5	3	4	2	5	4	5	2	3	1	4	1	2	3	3
37453716	1	65	6									2	6									5		1	1	1	1	1	1	1	1	1	1	1	4	2	4	1	3	4	4	3	2	4	1	1	2	1	5
37457684	1	40	4									1	9									1		2	1	5	5	5	5	5	5	5	4	3	7	5	5	5	5	5	5	5	5	5	5	1	3	5	5
37718161	1	68	6									1	5									5		1	1	3	2	3	3	3	3	1	4	2	3	3	3	3	3	4	2	4	4	2	3	1	3	4	3
37719005	1	59	5									1	4									5		1	1	5	4	5	2	4	1	3	4	2	5	4	3	3	3	3	4	4	5	4	4	1	2	4	3
37822975	1	22	2									1	2									3		1	1	4	4	4	3	2	3	4	4	2	2	4	4	4	2	4	4	2	3	4	5	1	3	3	3
38091032	1	69	6									1	5									5		1	1	3	2	4	1	2	1	1	1	2	5	2	3	1	4	2	4	2	4	2	4	1	2	5	2
38270979	1	63	6									1	3									4		1	1	2	2	4	1	1	1	1	1	2	4	4	3	4	3	4	1	3	4	4	1	1	2	5	4
38465183	1	57	5									1	9									5		2	1	4	4	4	2	2	2	2	4	2	4	4	4	1	4	2	3	4	4	4	4	1	2	4	2
38623977	1	68	6									2	3									3		1	1	3	1	3	2	2	2	3	2	2	2	2	4	1	1	4	2	2	3	5	2	1	2	5	3
38626646	1	28	2									2	7									4		3	1	5	4	5	4	3	5	3	3	2	5	3	5	3	4	4	3	4	3	2	4	1	2	4	5
38816218	1	37	3									2	4									5		1	1	4	4	5	3	2	2	1	5	2	3	3	5	1	1	1	3	3	5	5	5	1	3	1	5
38991648	1	60	6									2	7									5		1	1	3	1	3	1	1	1	1	4	2	2	3	5	1	4	4	4	1	5	2	2	1	2	3	4
39212713	1	36	3									1	6									4		1	1	2	2	4	2	2	2	1	3	1	6	3	4	2	2	2	2	3	4	3	4	1	2	4	2
39329929	1	55	5									1	1									1		1	1	4	4	4	4	4	3	4	5	2	1	5	1	4	2	4	2	3	4	4	2	1	2	4	2
39333100	1	55	5									2	6									2		1	1	2	1	5	1	4	1	1	1	2	3	4	2	4	1	2	4	4	4	5	4	1	1	5	1
39469555	1	26	2									2	2									3		1	1	1	2	3	2	4	3	4	4	2	2	3	4	3	2	2	2	2	4	4	4	1	1	2	3
39481537	1	36	3									2	7									4		2	1	5	1	1	5	1	1	1	1	2	4	1	5	5	5	1	1	1	1	1	1	1	4	5	5
39568434	1	55	5									1	6									5		2	1	4	4	5	1	1	1	2	3	2	6	4	5	2	5	4	4	3	4	3	4	1	3	2	4
39647282	1	43	4									1	5									1		4	1	2	2	4	4	4	3	3	4	1	3	3	4	5	2	5	1	3	5	4	2	1	1	4	2
39653305	1	27	2									1	4									3		1	1	2	2	3	2	2	1	3	2	1	6	3	3	1	4	4	3	3	4	2	3	1	2	4	2
39701644	1	67	6									2	6									5		1	1	2	2	4	2	3	2	2	3	2	3	3	3	3	3	4	4	2	4	4	5	1	2	3	3
39729796	1	57	5									1	7									2		1	1	4	4	4	4	4	1	4	4	2	6	3	4	2	3	3	4	2	4	2	4	1	2	4	3
39918824	1	34	3									1	5									4		2	1	5	5	5	5	4	4	5	3	3	3	5	4	5	3	4	5	5	4	4	5	1	4	5	4
40073769	1	51	5									1	5									3		1	1	2	3	4	3	3	3	3	3	2	3	4	2	3	1	3	1	5	4	5	3	1	3	3	3
40194654	1	23	2									1	5									5		1	1	5	5	4	5	5	1	4	3	1	3	5	3	3	1	5	1	3	3	4	4	1	3	3	4
40315742	1	39	3									2	4									3		2	1	5	5	5	1	1	5	1	1	1	4	3	5	1	3	3	3	3	4	2	2	1	2	4	2
40534304	1	39	3									1	9									4		1	1	3	3	4	3	2	1	2	4	2	4	5	4	3	4	4	2	2	4	4	4	1	3	1	5
40563657	1	59	5									2	2									1		1	1	3	1	5	2	1	3	1	2	1	4	4	5	2	3	2	1	4	5	4	3	1	1	4	3
40603379	1	61	6									1	9									5		1	1	3	3	4	4	4	2	4	4	2	3	4	4	2	4	4	2	3	5	2	3	1	3	5	2
40626870	1		5									1	3									3		1	1	3	1	4	3	4	3	2	5	1	4	3	4	2	4	2	3	2	4	4	4	1	2	2	4
40672028	1	25	2									1	6									4		2	1	3	3	5	3	3	3	3	3	1	3	3	5	5	5	3	5	5	5	3	5	1	4	3	5
40720650	1	22	2									2	4									4		2	1	5	5	5	3	3	2	3	4	2	3	5	5	4	2	2	5	2	4	5	5	1	3	4	2
40957234	1	23	2									2	4									2		4	1	5	5	5	5	4	5	5	2	2	2	5	3	5	2	4	5	2	5	5	5	1	3	4	3
41126707	1	40	4									2	7									4		3	1	4	4	5	3	3	4	4	3	3	5	3	2	3	4	3	3	3	4	4	4	1	4	4	3
41221219	1	40	4									1	7									3		3	1	4	3	4	3	5	4	5	3	1	5	2	4	1	5	3	3	1	4	2	2	1	2	3	4
41254134	1	28	2									2	7									5		1	1	5	4	5	1	2	1	1	1	2	5	2	2	3	3	2	5	2	5	4	5	1	2	5	2
41415699	1	55	5									2	6									5		1	1	5	5	5	3	3	3	3	3	1	6	3	3	3	4	4	4	3	3	3	3	1	4	4	1
41482624	1	29	2									2	1									4		1	1	3	2	3	3	3	3	4	3	2	1	3	2	1	3	2	3	3	4	4	3	2		5	1
41535149	1	38	3									1	6									4		1	1	3	4	3	1	2	1	1	3	2	5	3	3	4	2	4	4	3	4	3	4	1	3	4	2
41613787	1	56	5									2	2									4		1	1	4	3	4	1	1	1	1	2	2	5	5	2	3	4	5	2	2	5	3	2	1	2	5	1
41666748	1	57	5									1	1									4		1	1	3	3	3	1	3	2	4	3	1	2	4	4	3	3	3	4	1	4	3	3	1	2	4	2
41752811	1	24	2									1	5									5		3	1	4	4	4	4	3	2	3	3	1	5	3	3	3	3	3	3	3	3	3	4	1	2	4	3
41830126	1	40	4									1	7									5		3	1	4	5	2	4	4	5	3	4	3	4	5	4	5	2	3	5	4	5	4	4	1	3	5	3
41933891	1	33	3									2	7									5		2	1	1	2	1	3	2	3	2	3	1	3	5	4	2	4	2	2	4	4	4	4	1	1	4	2
41965880	1	45	4									1	4									4		1	1	2	2	3	2	2	2	2	4	2	4	3	2	2	4	3	3	3	4	2	4	1	2	3	3
41976525	1	35	3									3	1									5		1	1	4	4	4	2	2	2	2	4	2	3	4	4	1	3	1	3	3	3	4	4	1	3	4	3
42033306	1	39	3									2	4									5		3	1	1	1	4	3	3	2	2	4	4	1	4	3	3	3	3	2	3	3	4	3	1	2	3	3
42084074	1	43	4									1	6									4		1	1	2	1	2	3	3	1	3	3	4	2	4	1	1	4	5	1	3	4	1	2	1	1	4	2
42276164	1	35	3									1	1									5		1	1	5	5	5	1	1	1	1	2	3	6	4	5	2	5	2	2	2	5	1	4	1	3	2	2
42320983	1	59	5									2	6									4		1	1	5	4	5	1	1	1	1	1	1	6	1	5	1	4	1	4	3	5	1	3	1	1	5	1
42381039	1	68	6									1	5									5		1	1	3	3	3	5	5	3	4	5	1	3	4	4	1	4	4	2	3	4	3	2	1	2	4	3
42393568	1	56	5									2	3									1		1	1	4	4	4	2	4	2	2	3	1	3	4	5	3	4	4	4	3	4	4	3	1	2	4	2
42639860	1	36	3									2	9									4		1	1	1	2	3	3	2	3	4	4	3	1	4	4	3	3	3	3	3	5	3	3	1	2	4	2
42675021	1	24	2									2	5									3		2	1	5	4	4	4	5	5	5	4	2	5	4	4	5	4	5	4	5	3	5	3	1	4	5	4
42738411	1	37	3									1	1									1		1	1	4	4	4	4	4	4	4	4	1	1	5	1	1	3	1	3	5	5	3	5	1	3	3	3
42738894	1	19	2									2	6									3		1	1	4	4	4	1	1	1	1	1	2	4	4	5	2	5	4	4	1	5	4	5	2		3	4
42851841	1	42	4									1	8									5		3	1	5	3	4	1	1	2	2	2	2	2	3	5	2	4	3	2	2	4	2	1	1	3	4	5
42952270	1	58	5									1	4									5		1	1	1	1	5	1	1	1	1	3	1	1	5	2	1	4	2	1	3	5	3	3	1	3	5	1
42953758	1	68	6									2	8									4		1	1	3	3	5	1	1	1	1	1	2	2	4	5	1	4	2	3	1	5	2	4	1	2	5	1
42972720	1	55	5									2	9									5		1	1	1	1	1	1	1	1	1	2	2	4	1	5	1	3	1	5	3	5	2	5	1	2	5	1
43227725	1	56	5									1	1									2		1	1	3	3	3	2	3	1	3	4	2	2	3	3	3	3	1	2	3	4	3	5	1	2	3	3
43248010	1	26	2									2	1									5		1	1	1	1	1	5	1	5	5	5	1	1	3	1	5	1	4	1	5	1	5	1	1	1	5	4
43294475	1	26	2									2	5									4		1	1	5	5	5	2	1	1	4	5	2	3	3	3	1	3	1	5	1	5	4	5	1	2	5	1
43389411	1	59	5									2	6									5		1	1	3	3	4	4	4	3	4	4	2	5	4	4	2	2	4	3	4	4	4	3	1	3	3	3
43442534	1	49	4									1	9									5		1	1	3	2	4	3	5	1	3	5	1	4	3	4	2	4	2	4	3	4	2	3	1	2	5	2
43491558	1	41	4									2	6									4		1	1	2	3	4	2	2	3	2	3	2	3	4	4	2	2	1	3	3	4	2	2	1	2	4	2
43529895	1	38	3									1	6									5		2	1	3	3	4	5	4	4	4	4	2	2	4	5	4	3	5	4	3	3	3	5	1	3	4	3
43588228	1	44	4									1	8									4		1	1	3	1	3	2	2	1	2	1	2	6	3	4	3	4	3	4	3	4	2	4	1	3	3	3
43650559	1	40	4									2	6									5		2	1	2	3	3	3	2	3	2	4	1	4	4	4	2	3	4	2	3	4	4	3	2		5	3
43668910	1	46	4									1	7									5		1	1	5	4	4	3	4	4	4	4	2	6	3	4	1	4	3	2	1	3	4	4	1	2	4	4
43820459	1	58	5									1	4									1		1	1	3	2	3	3	2	1	2	4	1	3	3	4	3	1	1	2	2	4	4	3	1	2	4	2
43957426	1	25	2									2	5									5		2	1	2	2	3	1	1	1	1	1	2	2	1	5	3	4	2	5	2	5	1	4	1	2	4	1
44209419	1	41	4									1	8									4		2	1	5	5	5	5	5	5	5	5	2	4	5	5	5	5	5	5	5	5	5	5	1	4	5	5
44502926	1	38	3									1	9									5		2	1	3	3	4	4	5	4	4	4	2	3	5	4	4	3	4	5	4	3	4	4	1	4	4	5
44539308	1	38	3									1	4									3		4	1	3	3	4	2	2	2	2	3	2	3	3	4	1	4	3	4	3	5	2	5	1	3	3	3
44830427	1	63	6									1	4									1		1	1	2	1	5	1	1	1	1	5	1	5	5	4	1	4	2	2	4	5	4	4	1	2	5	2
44908942	1	24	2									2	3									3		2	1	4	2	3	1	1	2	1	1	2	2	3	4	2	4	4	5	1	4	2	4	1	2	3	4
45206081	1	28	2									1	1									5		1	1	4	4	4	5	5	5	5	5	4	1	5	5	3	3	4	3	2	4	4	5	1	2	3	3
45236296	1	55	5									2	9									5		1	1	2	1	2	1	1	1	1	3	2	6	4	5	3	4	4	4	2	5	1	3	1	1	4	2
45254538	1	24	2									1	4									5		1	1	4	3	4	1	1	1	2	2	2	2	4	4	2	4	4	4	3	4	2	5	1	3	2	2
45417508	1	32	3									1	5									4		3	1	4	3	5	2	1	1	2	1	3	5	2	3	2	2	4	3	3	4	4	4	1	3	4	4
45484949	1	18	2									2	5									5		1	1	3	3	4	4	1	1	1	2	2	4	3	4	2	4	2	4	2	5	2	4	1	3	4	3
45746244	1	18	2									1	3									4		1	1	1	4	2	3	4	3	3	4	2	2	4	3	2	1	4	2	1	3	4	5	1	2	3	3
45761452	1	37	3									2	1									2		3	1	5	5	5	2	2	1	2	4	2	1	4	4	3	3	4	3	3	3	4	4	1	2	5	3
45834458	1	30	3									1	4									5		1	1	3	3	3	5	5	3	5	5	2	3	4	5	1	3	3	2	3	5	4	5	1	2	4	3
46060736	1	28	2									2	3									3		1	1	2	2	2	2	2	2	2	4	2	7	3	4	2	5	1	4	2	4	2	4	1	3	2	2
46133982	1	65	6									1	5									4		1	1	3	3	3	2	2	1	1	2	2	5	4	5	4	3	5	3	4	4	4	1	1	1	5	1
46277609	1	35	3									1	5									4		1	1	4	4	5	3	3	4	4	4	2	5	3	3	3	4	4	2	3	4	3	2	1	3	2	2
46310264	1	38	3									1	8									5		2	1	5	3	5	5	5	5	5	5	1	4	5	5	1	5	5	5	3	3	1	5	1	4	3	5
46396159	1	31	3									2	6									4		3	1	5	4	5	1	1	1	1	5	2	5	5	4	1	5	4	4	1	5	1	5	1	4	5	3
46529083	1	56	5									1	7									1		1	1	2	1	3	2	2	1	2	3	2	4	3	1	1	3	3	4	3	5	2	4	1	1	5	1
46631488	1	68	6									2	4									2		1	1	3	2	3	1	1	1	1	1	4	1	3	4	1	3	2	3	1	4	3	3	2		4	2
46651588	1	25	2									1	9									5		1	1	5	4	5	4	5	4	3	2	3	4	5	5	1	5	2	4	3	5	4	3	2		4	4
46681668	1	42	4									1	9									5		2	1	5	5	5	5	5	5	5	4	2	6	4	4	5	5	5	5	4	4	5	5	1	4	5	5
46796836	1	60	6									2	2									5		1	1	3	1	4	1	1	3	3	3	2	2	3	5	1	3	3	4	3	5	4	1	1	2	4	1
46798347	1	18	2									2	3									1		2	1	5	1	5	5	5	2	4	5	2	2	5	5	2	3	1	5	5	5	5	5	1	3	2	3
46816783	1	38	3									2	1									3		2	1	3	3	4	2	4	1	2	2	2	1	4	5	2	3	3	3	2	4	3	4	2		4	2
47058864	1	41	4									1	8									5		3	1	4	4	4	4	4	2	3	3	2	4	3	4	2	4	3	4	2	3	2	4	1	4	4	4
47098060	1	56	5									2	1									5		1	1	5	5	5	5	5	4	5	3	2	1	2	4	2	4	4	3	3	4	2	5	1	3	5	1
47233240	1	45	4									2	5									5		1	1	5	4	5	1	2	1	1	1	1	7	3	3	1	3	4	4	3	5	3	4	1	2	5	1
47452459	1	48	4									2	7									4		1	1	3	2	4	1	3	1	3	1	2	4	1	5	1	5	1	5	2	4	1	1	1	1	3	4
47455018	1	67	6									2	2									1		1	1	2	2	4	4	4	4	4	5	2	2	5	5	1	4	4	1	1	5	4	1	1	1	5	1
47492381	1	69	6									1	5									3		1	1	3	3	4	2	2	2	2	3	1	4	4	4	3	4	4	4	3	4	2	3	1	2	4	2
47495915	1	40	4									2	7									5		4	1	4	4	4	2	2	2	2	3	2	5	3	3	1	3	4	3	2	4	4	3	1	2	4	2
47505965	1	69	6									2	2									2		1	1	3	2	4	1	1	1	1	4	2	2	5	5	1	5	2	2	1	5	1	1	1	2	5	2
47531375	1	40	4									1	1									1		1	1	4	4	3	3	5	3	4	3	1	1	4	4	2	4	3	4	4	3	4	3	2		3	1
47555433	1	46	4									2	3									5		1	1	5	5	5	2	1	2	2	4	2	6	4	4	3	3	4	3	2	4	3	2	1	1	4	2
47571847	1	22	2									2	3									1		2	1	4	5	4	2	2	2	2	4	2	4	4	4	3	4	2	2	4	5	4	5	1	3	2	4
47693905	1	67	6									2	5									5		1	1	3	2	2	5	5	5	5	5	2	4	4	4	2	3	2	3	2	4	4	4	1	3	3	3
47749374	1	42	4									2	4									4		3	1	4	3	4	2	4	2	3	4	2	6	4	5	1	3	3	4	2	4	2	4	1	3	3	3
47821569	1	25	2									1	7									4		1	1	3	3	4	3	4	4	4	3	2	5	4	4	3	4	4	4	3	4	3	3	1	3	3	3
47879688	1	57	5									2	8									5		1	1	3	2	3	1	3	1	1	4	2	3	4	1	2	4	3	3	3	4	3	4	1	3	5	1
47987189	1	68	6									2	5									3		1	1	2	1	4	2	3	2	1	2	2	4	4	2	2	2	3	2	4	4	4	5	1	3	3	3
48001165	1	67	6									2	1									5		1	1	5	5	5	1	1	1	1	1	4	1	3	5	1	3	5	5	1	5	4	3	2		5	1
48046232	1	69	6									1	7									4		1	1	3	4	3	3	3	2	3	3	1	4	4	4	2	4	3	3	2	4	3	4	1	4	2	4
48095385	1	32	3									1	3									3		1	1	2	2	3	3	1	1	1	2	2	6	4	3	4	3	3	2	2	5	3	5	1	2	2	3
48336810	1	44	4									2	3									4		2	1	4	3	5	5	1	1	5	5	2	2	5	5	5	5	5	5	5	5	5	5	1	3	5	1
48556349	1	41	4									1	8									5		2	1	5	5	4	4	4	5	4	5	3	4	4	4	4	5	5	5	5	4	4	5	1	4	5	4
48614963	1	58	5									2	1									4		1	1	1	1	2	3	3	3	3	4	1	1	5	1	4	1	1	1	3	4	5	5	2		4	1
48659866	1	59	5									2	5									3		1	1	3	3	3	3	3	3	3	3	1	4	3	3	4	3	2	3	3	3	4	5	1	1	5	1
48943316	1	59	5									2	7									5		1	1	4	3	3	3	3	3	3	4	1	4	2	4	2	4	3	4	2	4	2	4	1	1	4	2
49099808	1	21	2									2	7									3		1	1	4	4	3	3	3	3	3	3	2	2	4	5	3	5	4	3	4	5	1	4	1	2	2	4
49420092	1	29	2									1	2									3		1	1	3	3	3	2	2	2	2	3	2	6	4	4	1	3	3	3	3	4	3	5	1	2	4	2
49423138	1	21	2									1	7									3		1	1	5	5	5	1	2	1	1	5	3	6	5	2	3	3	4	2	5	5	4	5	1	3	3	3
49445888	1	66	6									2	5									5		1	1	5	5	5	1	1	1	1	1	3	6	2	2	1	3	1	5	3	5	2	5	1	4	4	2
49745627	1	35	3									1	5									4		3	1	4	5	5	3	4	4	4	4	2	4	2	4	1	4	3	2	2	4	1	3	1	2	4	3
49750106	1	36	3									2	4									3		2	1	5	4	5	1	1	1	1	1	2	6	2	5	1	1	3	3	1	5	5	4	1	1	5	1
49752308	1	32	3									1	6									4		2	1	5	5	5	4	5	4	4	4	2	6	4	5	4	4	1	4	1	5	1	4	1	3	4	2
49780010	1	51	5									1	1									2		1	1	4	3	2	3	4	3	3	3	1	1	4	3	3	3	5	3	3	4	2	3	1	2	5	1
49981236	1	25	2									1	9									1		2	1	2	4	4	3	4	3	3	4	2	6	5	4	3	4	4	3	3	4	4	4	1	4	4	4
49987781	1	66	6									1	5									5		1	1	3	5	5	5	5	5	5	5	2	3	2	3	4	1	1	3	3	2	5	3	1	3	2	3
50019586	1	28	2									2	4									3		3	1	4	5	4	1	1	1	1	1	2	1	5	5	3	5	5	3	2	5	3	5	1	3	3	1
50034583	1	57	5									2	6									4		1	1	1	2	2	5	4	5	5	5	1	3	4	3	3	1	5	2	4	4	5	3	1	3	3	3
50037422	1	26	2									2	5									5		2	1	3	3	4	3	3	2	3	3	2	3	1	4	4	1	3	5	3	3	3	2	1	2	4	3
50052993	1	31	3									2	5									4		3	1	3	3	1	1	1	1	1	3	1	2	3	2	3	2	2	3	3	4	4	4	1	2	4	2
50310170	1	36	3									2	1									1		3	1	2	4	2	1	5	1	1	5	1	1	5	5	4	5	5	1	5	5	5	1	2		5	1
50352536	1	39	3									1	6									5		1	1	3	3	3	4	4	4	4	4	2	2	4	3	4	1	3	2	5	4	5	3	1	2	4	3
50403445	1	53	5									2	3									1		3	1	2	2	5	2	1	1	1	4	1	7	2	4	1	4	1	5	2	5	2	4	1	1	5	1
50555808	1	65	6									1	7									4		1	1	2	2	2	2	2	2	2	2	1	3	4	4	2	4	4	2	3	4	2	2	2		5	1
50578338	1	40	4									1	8									5		3	1	5	4	4	2	4	1	1	2	3	5	4	4	4	3	4	4	4	4	4	4	1	3	4	4
50881152	1	55	5									2	2									5		1	1	1	5	5	1	1	1	1	1	1	1	3	3	1	3	3	5	3	3	3	5	1	1	5	1
50959859	1	37	3									2	4									5		2	1	5	3	5	5	5	1	1	5	1	5	4	5	3	3	1	1	3	4	5	1	1	1	4	1
51005430	1	30	3									2	7									2		2	1	5	5	4	2	2	1	1	2	2	4	2	2	4	1	4	2	4	4	4	2	1	2	5	1
51124942	1	49	4									1	7									1		1	1	4	1	4	4	5	5	4	4	2	3	3	2	4	3	4	2	2	3	2	4	1	1	4	1
51482978	1	25	2									2	1									3		3	1	4	4	3	1	1	1	1	3	1	1	3	3	2	3	3	3	3	4	3	3	1	2	4	1
51497099	1	29	2									2	6									5		1	1	5	5	5	5	5	5	5	5	1	5	5	3	1	3	1	3	4	5	4	4	1	1	5	1
51582690	1	69	6									1	6									5		1	1	4	3	3	5	5	5	5	5	2	4	4	2	2	2	3	3	3	4	4	4	1	1	4	2
51594560	1	58	5									1	2									2		1	1	5	4	5	1	4	1	1	4	2	6	4	5	1	5	2	3	1	5	1	5	1	3	5	1
51705798	1	56	5									1	2									4		1	1	2	2	3	4	4	4	4	4	1	4	4	4	3	4	4	2	2	4	2	4	1	2	4	2
51800514	1	28	2									1	6									1		1	1	5	5	5	4	4	3	4	4	2	3	4	3	2	4	4	4	3	4	3	4	1	3	4	2
52002642	1	30	3									1	2									3		1	1	4	4	4	4	4	4	4	4	1	3	4	4	4	4	5	4	4	4	4	4	1	2	5	5
52093889	1	34	3									2	7									3		1	1	1	1	2	4	4	4	2	4	2	2	1	2	4	1	2	5	5	4	4	4	1	2	4	4
52141162	1	24	2									1	3									4		2	1	4	4	4	2	2	2	3	4	2	4	3	4	2	3	4	3	2	4	4	4	2		4	3
52190376	1	47	4									2	1									1		1	1	5	3	5	1	4	1	1	1	1	2	5	3	3	4	3	2	1	5	5	4	1	2	5	1
52195438	1	33	3									1	9									5		4	1	5	4	5	5	5	5	5	5	3	7	1	5	1	5	1	1	1	5	1	5	1	3	2	5
52272853	1	40	4									2	6									5		3	1	4	3	4	2	2	1	2	4	2	6	5	4	3	2	2	2	2	4	5	5	1	2	4	2
52289271	1	21	2									2	9									4		2	1	3	3	4	2	2	2	2	2	2	4	3	4	3	3	2	4	4	4	3	4	1	3	2	3
52337287	1	50	5									2	6									3		3	1	3	1	5	1	1	1	1	1	2	4	1	5	1	5	1	5	1	5	1	5	1	2	4	2
52471305	1	39	3									2	5									4		2	1	3	3	4	4	4	2	4	4	2	5	3	3	4	2	2	4	3	4	4	4	1	3	4	2
52492957	1	27	2									2	5									4		3	1	1	4	2	3	1	3	4	5	3	4	3	2	2	3	4	3	3	2	2	3	1	3	2	3
52576211	1	23	2									2	9									5		1	1	3	3	3	1	2	1	3	1	3	5	2	5	5	1	3	3	2	5	4	2	2		4	3
52603180	1	63	6									2	4									5		1	1	2	2	3	2	1	1	1	3	1	3	3	3	2	3	2	3	3	4	2	3	1	2	4	2
52636769	1	29	2									2	1									3		1	1	3	3	3	3	3	3	3	3	2	1	4	4	3	3	3	3	3	3	3	3	1	2	4	3
52803597	1	42	4									1	7									5		2	1	5	5	5	4	4	5	4	4	2	3	4	4	4	4	5	5	5	5	5	5	1	4	5	5
53013887	1	47	4									2	9									5		1	1	3	4	3	1	3	1	1	4	2	5	1	4	1	4	3	5	2	5	1	3	1	1	2	4
53017845	1	57	5									1	1									5		1	1	3	3	4	1	1	2	1	4	2	3	4	4	5	4	4	3	4	4	2	4	1	2	3	4
53033427	1	23	2									2	8									3		1	1	2	1	4	1	1	1	1	1	1	2	2	4	2	4	4	4	4	4	5	4	1	2	5	2
53054932	1	37	3									1	7									5		3	1	5	5	5	5	5	5	5	5	3	4	5	5	5	5	5	5	5	5	5	5	1	4	5	5
53205436	1	45	4									2	4									2		2	1	3	3	3	1	1	1	1	4	1	1	4	5	1	5	3	1	1	3	5	3	2		3	3
53231400	1	34	3									2	5									2		3	1	3	3	4	1	2	2	5	3	1	4	3	3	2	4	3	3	3	5	4	3	1	2	4	2
53280841	1	43	4									1	1									3		1	1	1	1	1	5	3	5	3	5	4	1	1	2	1	1	5	1	1	1	5	5	1	2	4	2
53333776	1	31	3									2	7									5		1	1	3	4	5	1	1	1	1	5	1	4	4	2	3	2	4	1	4	4	4	4	1	2	5	1
53363623	1	40	4									1	8									3		2	1	3	3	4	3	5	4	3	2	2	4	3	5	4	4	3	3	3	3	3	3	1	3	4	4
53485556	1	56	5									1	5									3		2	1	3	2	4	1	2	1	4	2	2	6	2	4	2	4	5	2	4	5	1	3	1	2	5	1
53640106	1	64	6									2	5									5		1	1	3	2	2	1	1	1	1	2	2	5	5	4	2	4	3	2	2	4	2	3	1	2	5	1
53663501	1	58	5									2	4									4		1	1	4	3	4	3	4	3	3	4	2	5	4	4	3	2	4	2	3	4	4	3	1	2	3	3
53769089	1	20	2									1	1									1		2	1	4	5	5	3	2	3	4	3	3	4	3	4	4	2	1	2	2	3	5	5	1	2	3	2
54037875	1	40	4									1	2									1		1	1	5	4	5	1	2	1	1	4	2	4	4	5	2	5	4	4	2	4	2	5	1	3	2	4
54074909	1	67	6									1	2									1		1	1	3	1	3	5	5	5	5	5	2	1	4	4	1	5	1	5	1	5	1	4	2		5	1
54247079	1	60	6									2	6									3		1	1	3	2	4	1	1	1	1	3	4	4	2	1	1	4	4	4	2	4	2	4	1	1	3	3
54484269	1	56	5									1	2									4		1	1	2	4	5	3	3	3	4	5	2	1	1	3	5	3	2	5	4	1	2	4	1	2	1	1
54497218	1	66	6									2	4									5		1	1	5	5	5	5	5	5	5	5	2	5	4	2	1	5	1	3	1	5	1	5	1	4	1	5
54541295	1	26	2									2	3									4		2	1	4	4	4	1	1	1	1	1	2	6	4	5	3	4	3	3	4	5	3	4	1	2	4	1
54561774	1	45	4									1	6									4		2	1	4	4	4	1	1	1	1	4	2	3	2	3	2	4	1	4	3	4	3	4	1	3	5	1
54563331	1	41	4									1	8									4		3	1	5	5	4	4	5	5	5	5	3	3	5	4	4	5	5	5	5	4	5	5	1	4	5	5
54583421	1	58	5									2	3									3		1	1	2	2	2	4	4	4	4	4	2	3	4	4	2	2	2	2	4	4	4	4	1	1	5	1
54804982	1	47	4									2	6									4		2	1	4	1	3	1	1	2	1	1	2	2	4	1	2	4	3	2	3	4	2	3	2		3	2
54816163	1	30	3									1	6									5		3	1	4	5	5	2	2	1	1	1	2	3	2	4	3	5	4	4	1	3	1	3	1	2	3	4
54894193	1	58	5									1	1									5		1	1	4	4	4	3	4	1	4	4	2	4	3	4	4	4	1	4	2	5	5	4	1	3	4	4
54956823	1	21	2									2	1									4		2	1	3	4	4	2	1	1	1	1	2	1	5	2	4	4	5	4	2	2	3	5	2		2	4
54970292	1	40	4									1	7									1		3	1	4	4	4	4	5	5	5	5	1	2	4	4	5	4	5	5	4	5	4	5	1	2	5	4
54982481	1	18	2									2	3									1		3	1	4	4	5	5	4	5	3	4	3	3	4	5	2	4	5	5	2	4	4	3	1	3	3	2
54992773	1	36	3									2	6									3		1	1	2	2	3	1	1	1	1	4	2	4	4	3	1	2	2	2	3	4	4	3	1	1	2	4
55198011	1	40	4									1	6									5		1	1	2	2	3	2	1	1	3	4	2	4	3	4	1	4	4	4	1	4	1	4	1	3	4	2
55261435	1	60	6									1	6									5		1	1	4	4	4	2	2	2	2	4	2	6	4	4	2	2	3	3	3	4	4	3	1	2	4	2
55288405	1	68	6									1	4									3		1	1	4	4	4	3	4	2	3	4	1	3	4	4	4	2	1	3	4	4	4	5	1	1	4	2
55329077	1	62	6									2	3									3		1	1	5	3	5	1	1	1	1	1	2	2	3	5	1	2	4	4	1	5	4	4	1	2	5	2
55406497	1	40	4									1	9									4		3	1	5	5	4	3	4	5	4	4	2	4	4	5	3	5	5	4	4	4	4	5	1	2	5	4
55463565	1	24	2									1	2									1		1	1	5	4	2	2	4	3	2	4	2	3	4	5	4	5	4	4	5	4	5	4	1	3	4	5
55717512	1	18	2									1	1									2		3	1	4	5	4	2	5	5	5	4	2	3	5	5	5	3	5	5	5	4	4	2	1	3	5	4
55755178	1	45	4									1	6									5		1	1	3	1	4	3	1	1	1	5	2	4	4	5	1	2	4	2	3	5	5	5	1	2	4	3
56108763	1	50	5									2	1									4		1	1	3	3	5	2	4	2	2	2	2	4	4	4	1	4	3	3	2	5	3	4	1	2	2	4
56114195	1	43	4									1	7									4		3	1	5	4	4	4	4	5	5	5	3	2	5	4	5	4	4	5	5	5	5	4	1	4	5	4
56160105	1	33	3									1	2									4		1	1	4	4	4	1	2	1	1	2	1	3	3	4	2	5	4	4	1	4	3	3	2		2	2
56241481	1	54	5									1	1									4		1	1	3	3	4	2	1	5	1	4	4	2	2	5	3	4	2	5	4	3	3	4	1	2	5	2
56393165	1	52	5									1	8									3		1	1	2	2	4	4	4	4	4	4	2	5	4	4	4	4	2	2	2	4	2	2	1	1	5	1
56426943	1	25	2									1	6									4		1	1	4	4	4	2	2	1	2	2	2	3	4	5	2	5	2	4	2	4	2	4	1	3	4	2
56521658	1	42	4									1	7									5		3	1	5	4	5	5	3	3	4	4	2	5	5	5	4	3	5	5	5	4	3	4	1	4	5	4
56803790	1	46	4									1	7									5		4	1	3	2	2	5	5	5	5	5	2	6	5	4	2	4	4	2	2	4	2	3	1	3	4	3
56821339	1	21	2									2	5									4		2	1	4	4	4	2	4	4	2	4	2	4	5	5	2	5	2	4	2	4	4	4	1	3	3	3
56834672	1	57	5									2	4									2		1	1	4	3	4	4	4	1	3	3	1	4	4	5	2	4	2	4	3	4	3	4	1	1	5	2
56873612	1	49	4									2	5									3		1	1	4	4	4	1	1	1	1	1	1	2	4	4	2	2	4	3	3	4	4	3	1	2	4	2
56913450	1	45	4									1	7									5		1	1	4	3	4	4	3	3	4	3	2	5	3	4	4	4	4	3	4	3	3	3	2		3	4
56954065	1	39	3									2	4									1		2	1	4	3	4	1	1	1	1	1	1	5	4	5	1	4	3	3	2	4	2	3	1	3	3	4
57012081	1	52	5									2	3									4		1	1	3	4	4	1	1	1	1	3	2	3	1	2	4	2	1	4	4	4	5	5	1	1	5	2
57081252	1	32	3									1	2									4		1	1	5	5	5	4	4	4	4	4	2	7	4	5	1	1	1	2	1	5	5	2	1	3	4	1
57099731	1	69	6									1	4									5		1	1	3	2	3	1	2	2	1	3	2	2	4	4	2	4	4	4	2	4	3	3	1	3	3	2
57115279	1	35	3									1	6									5		2	1	1	2	3	1	1	1	1	1	3	4	2	4	3	4	1	3	1	2	1	3	1	3	3	4
57122845	1	22	2									1	4									4		1	1	3	4	3	3	3	2	3	3	2	3	3	4	2	3	3	3	3	3	3	4	1	2	4	3
57166619	1	67	6									1	5									5		1	1	3	4	5	2	2	2	2	4	2	5	3	4	4	4	1	5	2	4	2	5	1	3	4	2
57291629	1	19	2									1	3									3		1	1	5	5	5	4	3	4	2	4	2	2	4	5	3	2	1	3	1	5	4	4	1	3	4	3
57385141	1	27	2									2	4									4		1	1	4	3	4	5	3	5	4	4	3	4	2	4	2	2	2	4	2	4	3	4	1	2	4	2
57498545	1	65	6									2	3									5		1	1	4	4	3	5	5	5	5	5	1	5	3	4	2	2	1	3	1	5	4	2	1	2	5	1
57584826	1	59	5									2	4									5		1	1	5	4	4	3	4	3	2	4	2	4	3	4	2	4	3	3	2	5	2	4	1	2	3	3
57746539	1	27	2									2	5									3		1	1	5	5	5	2	1	1	2	3	3	4	5	5	2	5	1	2	1	4	5	5	1	3	3	3
57837928	1	58	5									2	9									5		1	1	2	2	4	1	2	1	1	1	2	3	5	5	1	1	3	2	4	4	5	5	1	3	5	3
58002647	1	48	4									1	9									5		1	1	5	5	5	1	1	1	1	1	2	5	5	2	1	5	1	5	1	5	1	5	1	2	5	1
58039986	1	23	2									2	4									4		1	1	1	2	4	3	3	3	2	3	4	1	3	3	4	3	3	2	3	3	4	4	1	1	3	3
58226542	1	66	6									2	2									5		1	1	4	3	4	1	1	1	1	1	2	3	3	4	2	3	2	3	2	4	3	3	1	2	4	3
58241716	1	40	4									1	5									5		1	1	4	3	4	1	2	1	1	1	2	5	4	4	1	4	2	4	3	4	1	5	1	3	2	4
58289470	1	64	6									2	1									2		1	1	3	3	2	1	1	1	1	1	2	1	4	3	2	3	1	3	3	4	3	5	1	3	3	3
58297492	1	54	5									1	3									4		1	1	2	1	4	4	1	2	3	5	2	3	2	4	2	3	1	4	1	5	1	4	1	3	2	4
58385305	1	24	2									1	6									1		1	1	5	3	5	1	1	1	1	1	1	4	5	5	1	4	4	5	4	4	1	5	1	2	5	2
58446079	1	58	5									1	6									3		1	1	4	4	4	2	3	2	4	4	2	3	4	4	1	4	3	4	2	4	4	3	1	3	4	3
58589305	1	26	2									2	5									5		1	1	4	3	5	1	1	2	1	1	1	4	3	4	1	4	2	4	2	4	2	4	1	2	4	3
58610141	1	65	6									2	3									2		1	1	4	2	3	4	4	1	1	4	2	1	4	4	1	3	5	3	2	5	4	2	1	2	5	1
58773615	1	66	6									1	9									4		1	1	5	4	4	4	3	1	3	1	2	5	2	4	1	4	3	5	1	5	1	4	1	3	1	4
58803365	1	29	2									2	3									1		5	1	5	3	3	5	5	1	3	4	2	2	4	4	2	4	3	5	2	5	3	4	2		2	3
58804134	1	35	3									1	8									4		2	1	1	1	2	1	1	1	1	1	4	3	1	1	1	1	1	1	4	1	1	1	1	2	2	1
59073699	1	35	3									2	1									3		6	1	5	5	5	1	1	1	1	1	2	5	3	5	4	1	3	4	3	4	4	5	1	2	5	2
59097363	1	26	2									1	1									1		3	1	3	4	4	3	4	4	3	4	2	4	2	3	2	3	3	4	3	3	4	1	1	2	3	3
59388931	1	26	2									1	9									4		1	1	4	3	4	4	4	4	4	4	1	3	3	3	3	3	3	4	4	3	2	3	2		3	3
59489092	1	58	5									1	2									2		1	1	5	3	4	1	1	1	1	1	1	5	4	4	3	1	5	2	1	5	4	5	1	2	4	3
59565021	1	32	3									1	6									4		3	1	4	4	4	1	1	1	1	4	2	4	3	4	2	3	2	4	3	4	2	4	1	2	4	2
59748749	1	61	6									1	6									5		2	1	4	2	2	3	3	5	4	1	1	3	3	4	1	2	2	5	4	1	3	2	1	3	5	2
59783662	1	35	3									1	8									5		2	1	5	5	5	5	4	4	5	5	3	3	5	5	4	5	5	5	5	5	5	4	1	4	4	5
59809182	1	27	2									2	4									5		1	1	5	5	5	2	2	4	2	4	2	3	4	3	1	4	1	3	2	5	5	4	1	3	4	2
59839353	1	34	3									1	5									5		4	1	4	3	4	1	1	1	1	2	1	3	3	4	2	5	2	3	2	4	2	4	1	2	4	3
59953668	1	58	5									1	6									1		1	1	4	3	4	2	2	1	2	2	1	6	2	4	1	3	4	4	2	4	3	2	1	2	5	1
60098485	1	33	3									1	6									5		2	1	5	5	5	5	5	5	5	5	3	6	4	4	4	4	4	4	4	4	4	4	1	4	4	4
60103518	1	61	6									2	2									5		1	1	5	5	5	5	5	5	5	5	2	3	5	5	1	5	5	1	5	5	1	1	1	2	5	1
60173895	1	20	2									2	1									1		2	1	3	4	5	2	2	2	3	2	1	2	4	4	4	2	4	3	3	2	4	5	1	2	2	3
60196254	1	36	3									1	3									5		2	1	2	1	4	1	1	1	1	4	2	5	4	5	2	3	2	3	5	5	2	5	1	2	5	1
60334417	1	41	4									2	9									5		1	1	2	2	4	5	5	2	5	5	2	6	5	4	5	5	4	3	3	4	5	3	1	1	2	4
60367314	1	59	5									1	2									3		1	1	4	1	4	1	1	1	1	1	1	5	4	4	2	3	3	3	3	4	3	4	1	1	4	3
60446202	1	67	6									2	7									5		1	1	3	3	4	2	2	2	2	3	2	5	2	4	1	4	3	4	2	4	2	3	1	3	5	1
60509385	1	59	5									1	4									3		1	1	2	2	2	2	4	1	4	4	1	6	4	4	4	2	4	2	3	4	4	2	1	2	4	2
60513980	1	58	5									2	6									4		1	1	3	2	3	3	1	3	1	4	1	3	3	3	1	3	4	3	4	4	2	2	1	3	3	3
60526528	1	25	2									1	4									5		1	1	4	4	4	4	3	4	4	3	2	5	4	5	4	3	3	4	3	5	4	3	1	2	3	4
60639816	1	55	5									1	9									4		1	1	4	3	3	1	1	1	1	4	1	4	4	5	2	2	4	3	3	4	4	3	1	3	2	3
60726242	1	22	2									1	1									5		1	1	5	5	5	5	5	5	5	5	3	1	5	5	5	5	5	5	5	5	5	5	1	3	5	5
60772380	1	33	3									2	7									4		1	1	3	3	4	3	3	3	4	3	2	4	3	4	3	4	3	3	4	4	4	3	1	2	3	4
60817877	1	41	4									2	9									4		1	1	2	2	2	4	4	3	2	4	2	4	2	4	2	4	5	4	2	4	2	1	2		5	1
60843510	1	46	4									2	7									5		2	1	4	4	4	5	5	5	5	5	2	6	4	5	1	4	2	4	2	5	2	3	1	3	3	3
60844516	1	38	3									1	5									5		3	1	5	3	4	2	3	3	2	3	2	4	2	3	1	4	2	3	2	4	3	4	1	3	4	4
60887559	1	38	3									1	6									3		1	1	3	4	4	1	1	2	1	2	1	5	4	3	4	5	2	2	2	4	2	4	1	3	2	4
60904621	1	37	3									1	3									1		3	1	5	3	4	2	3	3	3	3	1	2	2	4	2	4	3	3	3	3	2	4	1	3	3	4
61062146	1	55	5									2	3									4		1	1	5	4	4	1	1	1	1	3	1	4	3	4	4	4	1	4	3	5	1	5	1	2	4	2
61106674	1	38	3									2	7									4		1	1	4	4	3	4	4	2	3	4	2	5	4	4	2	4	3	2	2	4	3	3	1	2	4	2
61431781	1	29	2									2	3									5		2	1	4	3	4	1	2	1	1	1	1	4	3	4	2	1	2	3	2	3	4	4	1	1	4	2
61505354	1	51	5									2	4									2		3	1	5	3	5	4	5	4	3	4	3	1	5	5	5	5	5	5	3	5	5	5	1	1	5	5
61636447	1	68	6									1	7									4		1	1	4	3	3	3	4	2	4	4	2	6	3	4	1	4	3	4	2	4	2	4	1	1	5	1
61720994	1	40	4									1	8									5		3	1	5	4	4	4	3	4	4	3	2	4	3	4	2	3	3	3	3	4	4	3	2		4	3
61777612	1	26	2									1	3									4		1	1	4	1	1	1	1	1	1	4	2	2	3	4	3	4	4	3	3	5	5	5	1	3	5	3
61845936	1	64	6									2	8									5		1	1	3	2	2	1	1	1	1	4	2	5	5	5	1	5	1	5	1	5	4	1	1	2	2	4
61959623	1	63	6									1	7									5		1	1	2	2	3	1	1	1	1	1	2	3	3	2	1	3	4	4	4	4	4	4	1	3	5	2
62039831	1	69	6									1	5									5		1	1	4	1	1	1	1	1	1	1	2	5	3	5	1	5	3	5	1	5	1	4	1	1	4	1
62079535	1	67	6									2	5									1		2	1	5	4	4	5	1	5	1	4	1	4	4	4	1	5	4	4	1	4	1	4	1	3	1	5
62187385	1	59	5									1	6									4		1	1	1	1	4	1	4	1	1	4	2	6	5	5	1	5	5	5	2	5	2	4	1	2	5	2
62301688	1	25	2									2	6									4		1	1	4	3	3	4	3	4	4	3	2	3	3	2	3	2	3	2	3	2	2	3	1	3	3	3
62387640	1	40	4									1	7									4		3	1	4	4	4	3	5	4	4	4	3	3	4	4	2	5	4	4	3	4	4	4	1	2	4	4
62528942	1	21	2									1	4									1		3	1	1	3	5	1	4	1	1	3	2	3	5	2	5	4	1	5	3	3	2	3	1	3	2	3
62618735	1	57	5									1	1									4		1	1	4	4	4	1	1	1	1	2	2	4	4	5	3	4	4	4	3	4	2	4	2		3	4
62703478	1	56	5									2	1									3		1	1	3	4	3	2	1	1	1	3	2	1	4	4	1	3	4	4	3	5	2	4	1	1	4	3
62731428	1	44	4									1	9									5		3	1	5	5	5	5	5	4	5	5	2	7	4	5	5	4	5	5	5	5	5	5	1	4	5	5
62810492	1	35	3									1	9									5		3	1	5	3	4	5	5	5	5	4	2	5	3	4	1	5	2	3	4	4	4	4	1	2	2	4
62815124	1	57	5									2	1									5		1	1	4	4	4	2	4	2	2	4	1	2	3	4	4	3	4	4	4	4	3	4	1	2	4	2
62879759	1	30	3									1	7									5		1	1	4	4	2	4	2	3	2	1	2	3	3	4	4	2	4	3	2	4	1	4	1	3	3	3
62935556	1	40	4									2	4									5		1	1	2	1	4	2	3	1	2	2	2	5	2	2	4	3	2	3	2	4	3	3	1	1	4	2
62939968	1	35	3									1	6									4		4	1	5	4	5	3	4	4	4	3	3	4	3	4	4	3	5	4	5	3	4	4	1	3	4	5
62999268	1	61	6									2	5									4		1	1	3	4	4	1	1	1	1	5	1	5	4	2	2	3	2	4	2	4	4	4	1	1	4	2
63136894	1	38	3									2	9									5		3	1	1	1	3	4	4	4	4	3	2	4	4	5	1	3	3	1	4	5	5	4	1	2	5	3
63182019	1	26	2									2	7									4		1	1	3	3	4	4	3	2	2	4	2	4	3	4	3	4	4	4	3	4	3	3	1	2	4	3
63215343	1	29	2									1	5									3		2	1	4	4	3	3	3	4	3	4	2	2	4	4	3	3	2	3	1	2	3	3	1	3	3	3
63411220	1	67	6									1	6									5		1	1	4	4	4	2	3	1	3	3	2	6	4	4	3	3	3	1	3	4	3	3	1	2	3	2
63467679	1	59	5									1	5									4		1	1	5	4	5	2	2	1	2	2	1	3	3	5	1	5	3	4	2	5	2	4	1	1	5	1
63475765	1	24	2									1	3									4		1	1	5	4	5	4	5	4	4	5	2	2	4	5	2	4	1	4	2	5	4	5	1	3	4	3
63814405	1	46	4									2	1									1		1	1	4	4	4	3	3	2	2	2	1	3	4	4	4	3	4	2	2	4	4	4	1	3	4	3
63977772	1	56	5									2	2									5		1	1	1	1	4	1	1	1	1	4	1	1	3	3	2	3	2	3	3	4	3	3	1	2	4	1
64106477	1	28	2									2	3									3		3	1	3	3	5	1	1	1	1	5	3	5	3	5	3	3	3	4	3	5	5	4	1	2	4	3
64147008	1	25	2									2	1									3		1	1	5	1	5	3	1	5	5	1	2	3	5	3	5	3	1	5	3	5	3	5	2		1	5
64174452	1	38	3									1	6									5		2	1	5	4	5	4	5	5	4	5	3	4	5	5	5	4	3	4	5	4	5	5	1	4	5	5
64247292	1	36	3									2	7									5		1	1	4	4	4	2	2	1	1	2	2	2	5	4	3	4	3	3	2	5	4	4	1	2	4	3
64311015	1	37	3									2	6									5		3	1	5	4	5	5	5	5	5	5	2	6	3	4	3	2	2	5	2	5	3	4	1	2	4	2
64317925	1	32	3									1	6									4		4	1	4	3	3	3	3	4	2	4	3	4	4	3	4	4	4	3	3	5	2	4	1	3	4	3
64318245	1	36	3									1	8									5		3	1	5	5	4	3	5	2	4	4	3	4	4	5	3	4	3	4	5	4	5	4	1	2	5	4
64444095	1	28	2									1	5									4		1	1	3	2	4	4	4	2	4	5	3	2	2	3	2	3	4	4	3	4	3	4	1	2	2	4
64575691	1	67	6									1	7									5		1	1	4	4	4	2	3	2	2	4	2	6	3	4	2	4	4	4	1	4	2	2	1	2	4	2
64843875	1	62	6									2	2									5		1	1	2	1	1	3	1	2	1	3	2	1	4	4	2	3	2	3	3	3	3	3	1	3	4	2
64848796	1	57	5									2	5									3		1	1	4	3	3	2	3	3	1	2	1	1	5	2	2	2	3	2	4	4	5	5	1	2	5	1
64942108	1	41	4									1	6									4		3	1	3	4	4	3	3	3	3	4	2	4	5	4	2	4	3	2	2	4	2	2	1	2	4	2
65016739	1	35	3									1	9									5		3	1	4	5	5	5	4	5	4	5	3	2	5	4	4	5	5	4	4	5	5	5	1	4	5	4
65193120	1	39	3									2	6									3		1	1	2	2	2	1	1	3	1	4	2	4	4	2	2	2	2	2	3	4	4	4	1	3	2	4
65330897	1	45	4									1	3									1		2	1	5	4	4	4	4	4	4	5	2	4	3	3	3	3	4	3	4	3	4	3	1	3	4	4
65647223	1	56	5									2	1									4		1	1	4	2	4	2	1	2	1	2	3	1	5	5	2	2	4	5	1	4	4	2	1	3	5	1
65657537	1	40	4									1	5									5		2	1	5	4	5	5	5	5	3	5	3	4	5	5	3	4	5	5	5	5	5	4	1	4	5	5
65718062	1	35	3									2	8									4		3	1	5	4	5	5	2	1	4	2	1	6	2	3	1	4	4	4	2	4	2	4	1	1	5	1
65723317	1	46	4									2	6									2		1	1	3	3	3	1	1	1	1	4	3	6	3	5	3	3	4	3	4	4	4	4	1	2	5	1
65829406	1	66	6									2	2									2		1	1	4	4	4	1	1	1	1	1	2	4	3	4	1	3	1	4	4	4	3	4	2		5	3
65869188	1	57	5									2	1									5		1	1	2	1	4	5	5	5	5	5	1	2	3	2	1	2	1	5	3	5	3	5	1	2	4	3
65969249	1	32	3									1	9									5		2	1	5	4	4	5	4	4	4	5	3	4	5	5	4	4	4	4	4	4	4	5	1	2	4	4
65989414	1	54	5									2	2									5		1	1	2	1	4	5	5	1	5	5	2	2	4	4	2	2	3	2	1	5	4	4	1	1	5	1
66003803	1	48	4									1	7									4		4	1	4	4	4	2	1	1	3	1	3	6	4	4	3	4	4	4	2	4	1	4	1	2	4	3
66032264	1	35	3									1	4									5		3	1	3	4	5	4	5	1	3	2	2	6	3	3	3	3	3	3	3	5	1	3	1	3	3	3
66381735	1	58	5									2	1									2		5	1	3	3	5	2	1	1	1	1	2	3	1	1	1	2	2	5	1	5	1	3	2		5	5
66609661	1	36	3									1	7									4		3	1	5	5	5	2	2	2	2	3	2	4	3	5	2	4	3	3	3	4	3	4	1	2	3	3
66645280	1	64	6									2	4									2		1	1	1	1	3	1	5	1	5	5	2	2	1	5	3	3	1	5	1	5	1	3	1	2	1	4
66694987	1	40	4									1	7									5		3	1	3	2	4	2	2	2	2	4	2	4	3	4	2	4	4	4	3	4	2	4	1	2	4	2
66722703	1	55	5									2	9									5		1	1	2	2	3	3	3	4	4	3	1	3	4	3	2	4	3	2	2	4	2	4	1	4	2	4
66753864	1	40	4									2	4									5		1	1	3	2	3	2	2	1	1	5	1	4	4	4	2	5	4	2	2	4	2	2	1	2	5	2
67416406	1	68	6									1	2									1		1	1	4	2	2	1	1	1	1	4	2	1	4	4	2	4	2	5	2	4	2	3	1	2	4	2
67493142	1	67	6									1	3									5		1	1	4	3	3	1	1	1	1	1	1	3	4	4	2	4	1	3	1	4	1	4	1	1	5	1
67513701	1	24	2									2	3									3		1	1	3	3	3	2	4	2	3	5	2	5	4	4	2	2	4	3	4	3	5	4	1	2	5	1
67571019	1	50	5									1	7									5		2	1	4	3	3	3	4	2	4	5	2	6	4	4	4	4	5	1	2	3	2	1	1	1	3	4
67618625	1	43	4									2	7									4		3	1	3	4	4	4	1	1	1	4	2	6	2	4	3	3	1	4	4	5	3	4	1	2	5	1
67658935	1	66	6									2	2									4		1	1	3	3	3	3	3	2	2	4	1	5	4	4	1	3	2	2	2	4	2	2	1	2	4	1
67797141	1	18	2									2	9									2		3	1	1	4	3	3	5	2	4	5	3	5	5	2	2	1	5	2	2	5	3	3	2		2	4
67865363	1	47	4									2	5									4		1	1	2	2	2	2	2	4	2	4	2	2	4	4	4	2	2	4	2	3	5	5	1	3	2	4
68148376	1	35	3									1	7									3		2	1	1	2	1	2	1	2	1	1	2	3	1	2	1	1	2	2	1	2	1	1	1	3	1	2
68168931	1	19	2									2	2									1		1	1	5	3	5	5	3	1	5	4	2	2	3	4	5	5	3	5	4	4	5	3	1	3	5	4
68186800	1	37	3									1	7									5		1	1	4	4	5	3	4	2	4	3	2	6	4	4	3	4	3	2	4	4	3	4	1	1	5	2
68217999	1	31	3									2	3									3		6	1	3	4	4	3	2	3	5	5	2	1	2	5	1	2	3	4	3	4	4	3	2		4	2
68341078	1	24	2									1	5									5		1	1	5	5	5	2	3	3	3	2	2	2	4	5	4	5	5	5	3	5	4	5	1	3	4	4
68343923	1	48	4									1	3									3		1	1	4	4	5	2	3	2	3	2	2	2	3	5	1	4	3	4	1	5	4	5	1	2	4	2
68363227	1	50	5									2	8									3		1	1	4	2	2	1	2	1	3	4	2	5	4	4	1	3	4	2	3	4	2	2	1	2	5	1
68516658	1	49	4									2	8									5		1	1	5	4	5	2	2	2	2	5	2	6	4	5	1	4	4	4	2	4	4	4	1	3	4	2
68536362	1	46	4									2	6									5		3	1	5	4	5	4	5	4	4	4	1	6	4	5	1	5	4	5	2	5	2	4	1	3	1	5
68549372	1	59	5									1	2									4		1	1	3	3	4	1	1	1	1	5	2	3	3	2	1	2	3	2	2	5	4	3	1	1	5	1
68785523	1	69	6									2	6									3		1	1	5	4	4	1	5	1	1	5	2	3	4	5	1	5	3	5	1	5	1	5	1	1	5	1
68862963	1	35	3									2	5									4		1	1	5	4	4	1	1	1	3	5	2	3	4	4	1	3	2	4	1	5	1	3	1	3	3	2
69089584	1	37	3									2	6									1		3	1	2	2	2	2	2	3	2	4	1	4	4	3	3	2	4	2	2	4	4	3	1	1	4	2
69130409	1	38	3									1	5									3		1	1	4	3	4	2	4	3	2	4	2	6	4	4	3	3	2	2	3	4	2	4	2		5	2
69184808	1	59	5									1	9									5		2	1	5	5	4	3	5	2	4	5	2	5	4	3	2	2	4	2	3	4	2	2	1	3	5	1
69270909	1	60	6									2	2									2		1	1	5	4	5	1	4	1	3	1	2	3	4	4	2	3	4	4	2	3	3	4	1	2	5	1
69394066	1	25	2									1	4									5		1	1	4	5	4	2	1	1	2	2	3	4	3	4	4	4	4	4	4	4	3	4	1	3	3	3
69415763	1	27	2									2	5									4		3	1	2	2	2	2	3	2	1	2	2	2	2	4	2	3	2	5	1	5	3	4	1	1	4	3
69436043	1	38	3									1	7									4		2	1	5	4	4	5	4	5	4	5	3	4	5	5	4	5	4	5	4	4	5	4	1	4	5	4
69462118	1	23	2									1	3									3		1	1	5	5	5	3	4	2	3	5	2	3	3	5	4	4	1	5	2	5	4	4	1	2	2	4
69553251	1	66	6									2	4									3		1	1	1	1	3	2	2	3	2	3	2	4	4	5	1	2	4	2	3	4	4	2	1	1	4	2
69572179	1	36	3									1	7									4		3	1	5	5	5	4	5	4	5	4	2	6	1	3	1	5	3	2	1	5	2	5	1	2	4	3
69643344	1	21	2									2	4									5		2	1	5	1	5	2	1	1	1	3	2	6	3	5	1	5	3	5	3	5	5	4	1	4	5	1
69671678	1	42	4									1	7									4		3	1	4	4	4	5	5	5	5	5	2	6	5	4	5	4	4	4	3	5	5	4	1	3	5	4
70042997	1	59	5									1	5									5		1	1	4	3	4	5	5	5	2	5	2	5	4	5	2	4	3	4	2	4	2	2	1	2	5	1
70078725	1	56	5									2	1									3		1	1	3	3	3	1	1	2	1	2	2	1	5	5	5	1	5	1	3	5	5	3	1	3	5	1
70145031	1	57	5									1	9									5		2	1	3	4	4	1	1	1	1	2	2	5	4	3	3	3	3	3	3	3	3	3	2		5	1
70211485	1	68	6									1	7									5		1	1	3	2	3	1	3	1	1	4	2	4	4	4	1	2	4	2	3	5	2	3	1	3	4	2
70225843	1	23	2									1	1									2		3	1	5	5	5	3	3	1	5	3	1	2	3	4	2	1	5	4	3	4	5	4	1	4	3	5
70239493	1	41	4									2	6									2		1	1	5	5	5	5	5	5	5	5	1	4	3	5	1	5	3	5	1	5	1	5	1	2	4	2
70282737	1	45	4									1	5									4		3	1	5	5	5	4	5	4	4	4	3	4	4	5	4	5	5	5	5	5	5	4	1	4	5	5
70396317	1	64	6									2	5									4		1	1	5	5	5	5	5	3	5	5	2	3	5	5	4	3	2	2	3	5	4	5	1	2	2	4
70504114	1	24	2									2	8									5		1	1	5	5	5	1	1	1	1	1	2	5	5	5	3	3	4	1	3	5	5	2	2		5	1
70534321	1	63	6									2	4									1		1	1	3	3	3	3	2	2	3	3	2	1	3	3	4	3	4	4	3	4	2	4	1	2	4	2
70651648	1	27	2									1	3									3		1	1	5	5	5	5	4	3	5	5	3	2	5	5	1	5	5	2	1	5	5	5	1	3	5	3
70678123	1	36	3									1	8									5		3	1	5	5	5	4	5	2	4	5	2	6	4	5	5	5	5	4	4	5	5	5	1	4	5	4
70881129	1	41	4									1	9									5		2	1	2	4	3	3	3	2	3	2	1	5	4	5	4	5	4	3	4	3	3	3	1	3	4	5
70906368	1	59	5									2	3									5		1	1	5	5	5	1	1	1	1	1	2	4	3	5	1	4	2	5	1	5	3	3	1	1	5	1
70919342	1	35	3									1	3									1		1	1	4	4	5	3	3	1	1	4	1	2	4	4	2	4	5	3	2	4	3	4	1	3	2	4
71030052	1	40	4									1	7									4		2	1	5	5	4	4	5	4	5	5	2	6	5	5	4	4	5	4	4	5	5	5	1	4	4	5
71194929	1	31	3									1	8									5		3	1	5	5	5	2	5	4	4	4	2	6	4	3	4	4	3	2	1	2	5	5	1	3	4	4
71198787	1	32	3									1	6									5		1	1	4	4	5	2	2	1	2	4	2	6	3	5	2	5	2	4	1	4	2	4	1	3	4	2
71325109	1	57	5									2	6									1		1	1	4	5	5	1	1	1	1	2	1	5	5	2	1	3	4	3	1	5	5	5	1	4	1	2
71333418	1	32	3									2	3									1		1	1	4	3	4	1	3	1	3	3	2	3	3	5	1	3	1	4	3	5	3	3	1	1	5	1
71473457	1	35	3									1	8									1		2	1	4	5	3	5	4	3	5	4	3	5	4	4	3	3	3	5	5	5	4	5	1	3	5	4
71493415	1	61	6									2	1									3		1	1	3	2	3	3	3	2	1	4	2	2	4	2	1	3	1	2	1	5	3	5	1	1	4	3
71559713	1	40	4									1	6									4		3	1	4	4	4	1	1	1	1	3	2	6	3	5	1	4	5	4	2	5	1	4	1	3	3	3
71606949	1	40	4									1	8									5		2	1	5	5	5	4	4	5	4	4	3	5	5	5	4	5	5	4	5	5	4	5	1	4	5	4
72011945	1	60	6									1	9									4		1	1	4	3	3	1	3	1	2	3	3	6	3	5	3	3	4	3	2	3	3	2	1	1	3	3
72017515	1	51	5									1	6									3		1	1	4	1	4	5	4	2	5	5	1	7	2	4	1	4	5	5	3	4	2	3	1	1	5	1
72134386	1	40	4									1	4									3		1	1	1	4	3	1	1	1	1	1	2	2	3	4	3	3	2	3	3	4	4	4	1	2	5	3
72173829	1	26	2									2	6									2		2	1	5	5	5	5	5	5	5	5	2	2	5	5	2	5	5	4	5	5	4	5	1	4	5	5
72231370	1	22	2									2	5									3		2	1	4	2	3	2	3	3	3	3	2	6	4	3	2	3	2	2	3	1	2	3	1	2	3	2
72360466	1	29	2									1	1									1		2	1	4	3	3	3	3	3	2	3	2	2	3	3	3	3	3	2	3	3	2	2	1	3	4	4
72458244	1	63	6									2	3									4		1	1	3	4	4	1	1	2	1	2	1	1	4	4	2	2	4	1	2	4	4	2	1	2	5	1
72583185	1	58	5									2	7									4		1	1	4	4	4	2	4	2	4	3	1	5	4	4	2	4	3	4	2	4	2	4	2		4	2
72669858	1	20	2									1	5									3		1	1	4	4	4	4	4	4	4	4	3	2	4	5	3	4	4	4	4	4	4	4	1	3	4	2
72785848	1	41	4									2	4									1		2	1	5	5	5	1	1	1	1	1	2	4	2	5	3	4	2	4	1	5	4	5	1	3	2	4
72823279	1	57	5									1	3									3		1	1	5	3	4	1	1	1	1	4	2	4	3	4	1	5	3	5	1	5	1	4	1	1	4	1
72867322	1	27	2									2	2									3		1	1	3	2	2	4	3	4	4	4	2	4	4	2	3	5	2	1	2	5	5	4	1	2	4	2
72915177	1	60	6									2	6									5		1	1	3	3	3	2	1	1	2	1	2	3	5	4	2	2	1	5	2	5	2	4	1	3	2	3
72994965	1	25	2									2	7									4		3	1	4	3	4	2	1	2	1	1	3	5	4	4	2	4	4	3	3	4	2	5	1	3	2	3
73196422	1	59	5									2	5									1		1	1	2	2	3	1	1	1	1	1	1	2	2	3	4	2	4	4	4	4	5	3	1	1	5	1
73249966	1	41	4									1	4									2		2	1	5	3	5	4	3	2	5	2	1	5	5	5	1	5	4	5	1	5	2	3	2		4	3
73636067	1	42	4									1	7									5		5	1	5	5	5	1	4	1	2	3	2	3	4	5	2	5	4	2	2	4	2	5	1	2	4	2
73666911	1	35	3									1	5									3		2	1	3	1	5	4	4	4	3	5	2	4	1	4	2	5	2	3	5	4	3	5	1	2	4	5
73674145	1	31	3									2	7									4		1	1	4	4	4	2	4	2	3	3	1	3	4	3	2	4	4	3	4	3	4	4	1	3	3	4
73820159	1	23	2									2	5									3		1	1	5	1	5	1	1	1	1	1	2	4	5	5	5	5	3	5	1	5	5	5	1	2	1	1
74030955	1	67	6									2	2									4		1	1	4	3	5	1	2	1	1	2	1	1	4	5	1	4	2	4	1	4	1	4	1	2	4	2
74074766	1	58	5									1	3									5		1	1	3	1	2	1	1	1	1	1	1	3	3	1	2	5	3	3	3	4	1	2	1	1	5	1
74107843	1	62	6									2	4									2		1	1	1	1	4	1	1	1	1	4	2	3	4	5	1	2	1	4	3	5	4	4	1	2	2	4
74133748	1	68	6									1	8									5		6	1	4	3	3	1	1	1	1	2	2	5	3	4	2	4	3	4	3	4	1	3	1	3	4	2
74318551	1	25	2									1	5									1		3	1	5	4	4	4	4	4	4	4	4	4	4	4	4	4	4	4	5	5	4	4	1	3	4	4
74349481	1	21	2									2	1									4		1	1	3	3	2	3	2	1	3	2	4	2	2	2	3	3	3	1	1	5	2	2	1	2	4	3
74423269	1	29	2									1	9									5		1	1	4	4	5	4	4	1	2	4	2	5	2	2	1	5	1	5	5	5	1	5	1	3	2	4
74702652	1	28	2									2	6									5		2	1	3	2	3	1	1	1	1	1	2	2	4	3	1	2	1	2	1	4	4	5	1	1	4	3
74791415	1	57	5									2	5									2		1	1	5	5	5	5	5	1	5	3	1	5	3	4	1	4	3	4	1	5	2	5	1	2	5	1
74808320	1	45	4									2	5									3		1	1	5	5	4	3	3	2	3	3	2	6	4	1	4	3	4	2	3	4	2	4	1	3	5	1
74875689	1	35	3									2	9									5		3	1	5	5	5	5	5	5	5	5	2	6	5	5	1	5	3	5	1	5	1	5	1	3	3	4
75430690	1	63	6									1	4									5		1	1	3	2	3	3	3	3	4	2	2	3	3	4	2	3	4	4	3	3	3	3	2		4	3
75482514	1	58	5									1	9									5		1	1	1	1	4	1	1	1	1	1	1	4	4	4	1	4	5	1	2	4	2	2	1	1	5	1
75810027	1	66	6									1	5									5		1	1	5	5	5	1	1	1	1	1	1	5	1	5	1	5	1	5	1	5	1	5	1	2	1	5
75946621	1	41	4									2	6									1		3	1	4	3	3	2	2	1	2	4	1	6	3	5	3	3	4	2	3	4	3	3	2		3	3
76168629	1	47	4									1	3									1		2	1	5	4	5	4	4	4	4	4	2	5	2	4	1	4	1	4	1	5	2	4	1	2	4	2
76294780	1	41	4									2	7									3		4	1	2	2	4	3	3	1	3	3	2	3	3	1	1	1	3	1	3	5	2	2	1	2	5	1
76364897	1	28	2									1	4									3		1	1	5	5	5	1	1	1	1	5	1	6	1	5	1	5	1	5	1	5	1	5	1	3	5	1
76436445	1	27	2									2	4									1		1	1	4	4	5	2	2	2	2	2	1	6	4	4	4	2	3	2	2	4	5	5	1	1	5	3
76489469	1	58	5									1	9									5		1	1	4	4	4	1	1	1	1	1	2	4	3	4	2	4	4	4	2	4	2	4	1	2	4	2
76687836	1	38	3									1	7									5		3	1	5	4	4	2	2	1	1	3	2	5	3	5	4	4	4	3	2	4	5	5	1	3	3	3
76727952	1	25	2									1	5									4		3	1	5	3	2	3	2	4	3	1	2	2	2	4	3	2	3	4	2	4	3	3	1	3	2	2
76835777	1	59	5									1	6									2		2	1	2	2	3	3	3	2	3	3	2	4	4	4	3	3	4	1	2	4	4	2	1	2	3	3
76847965	1	69	6									2	4									1		1	1	4	4	4	2	2	2	2	2	1	1	4	4	2	4	2	4	2	4	2	4	2		4	2
76857367	1	56	5									1	3									1		1	1	3	3	3	1	1	1	3	4	3	4	3	5	2	3	3	4	2	4	2	5	1	3	3	3
76910499	1	40	4									2	5									4		4	1	4	4	5	5	5	5	5	5	2	2	3	4	1	4	3	3	1	5	1	4	1	3	1	4
77046766	1	68	6									1	4									3		1	1	3	2	4	2	1	2	2	4	2	4	4	4	2	4	2	3	4	4	2	2	1	1	5	1
77085835	1	55	5									2	6									5		1	1	5	5	5	5	5	5	5	5	2	3	5	5	1	5	5	2	2	5	1	5	1	1	5	2
77184777	1	47	4									1	3									1		2	1	5	5	5	1	1	1	1	1	2	5	5	4	1	3	3	5	3	5	3	5	1	2	3	3
77230801	1	32	3									2	1									5		1	1	5	5	5	1	1	1	1	1	1	6	3	5	2	5	3	4	1	5	4	4	1	2	4	2
77316784	1	55	5									1	2									5		1	1	5	4	5	1	2	1	3	1	1	1	4	3	1	5	4	3	2	4	1	3	1	2	5	1
77425303	1	42	4									1	8									4		2	1	5	3	4	2	3	3	3	2	2	5	3	4	2	4	2	2	3	4	2	4	1	3	3	4
77528301	1	27	2									1	4									4		1	1	3	3	3	2	3	1	2	2	2	6	4	5	2	4	2	2	2	4	1	5	1	3	2	3
77582805	1	51	5									1	3									1		1	1	5	5	5	3	4	2	4	4	2	6	4	5	2	4	4	4	3	4	5	4	2		5	2
77608453	1	35	3									1	5									4		1	1	2	2	4	5	5	4	5	5	2	2	5	4	2	5	4	1	4	4	1	2	1	3	1	5
77649920	1	35	3									2	5									4		1	1	2	2	4	3	2	3	3	4	2	3	5	2	4	4	4	1	4	5	5	5	1	4	3	2
77852201	1	56	5									1	3									3		1	1	3	4	3	1	1	1	1	1	1	3	5	4	2	4	4	2	4	5	2	3	1	1	4	2
77874609	1	34	3									2	6									5		2	1	5	5	4	4	4	1	1	4	1	5	1	3	2	1	1	5	4	4	3	4	1	1	4	2
78027296	1	33	3									1	1									4		2	1	5	5	5	3	1	2	1	3	2	5	5	1	1	3	1	1	5	4	5	5	1	3	2	4
78133881	1	46	4									2	5									4		3	1	3	3	4	2	2	2	3	3	2	4	4	4	2	4	5	4	3	4	3	4	1	3	4	2
78470545	1	20	2									2	4									3		1	1	5	3	3	4	4	1	1	4	2	5	5	5	3	3	2	1	2	4	5	4	1	2	4	3
78504025	1	66	6									2	6									5		1	1	3	3	4	3	4	4	4	4	2	3	3	5	2	2	4	4	2	5	4	3	1	4	4	3
78524616	1	46	4									2	7									4		2	1	4	2	4	1	5	1	1	5	2	4	1	5	1	1	5	3	1	5	1	1	2		5	1
78689135	1	56	5									2	5									4		1	1	5	3	5	2	2	1	5	4	2	3	3	4	4	5	5	4	3	4	5	3	1	3	5	5
78719943	1	18	2									1	2									2		3	1	4	4	4	3	3	2	3	3	1	3	4	4	2	4	5	3	3	3	2	4	1	3	2	4
78794831	1	55	5									2	2									3		1	1	3	2	1	1	1	1	1	1	2	2	4	2	1	3	4	3	4	4	4	4	1	1	5	1
78858235	1	40	4									2	4									4		1	1	2	4	3	4	4	3	4	4	2	4	4	3	3	3	3	3	4	4	3	3	1	2	3	3
79034123	1	67	6									2	7									5		1	1	3	2	3	4	4	3	4	4	2	4	3	3	2	3	2	3	3	4	4	4	1	3	3	3
79106059	1	64	6									2	3									5		2	1	4	5	5	2	3	3	2	4	2	3	1	4	3	2	2	5	4	3	2	3	1	3	5	1
79284155	1	49	4									1	8									3		1	1	3	3	5	5	5	5	5	5	2	5	5	5	1	5	5	4	1	5	1	5	1	3	1	5
79413184	1	51	5									1	7									5		1	1	4	2	1	1	2	1	1	3	2	6	4	4	4	4	2	4	2	4	2	4	1	3	4	3
79442962	1	38	3									2	4									3		1	1	5	4	5	1	1	1	1	1	2	5	2	2	1	4	2	4	2	5	1	4	1	3	2	4
79497263	1	46	4									2	1									1		1	1	2	3	2	5	5	5	5	5	2	2	4	4	1	2	5	1	3	3	5	2	1	2	4	2
79575969	1	22	2									1	5									3		2	1	2	1	2	2	1	1	3	2	2	2	2	2	1	3	2	3	3	2	2	2	1	3	5	4
79588049	1	22	2									1	6									3		1	1	1	2	4	1	1	2	2	3	2	1	5	4	5	2	2	1	4	3	5	5	1	3	1	5
80093819	1	38	3									1	7									5		3	1	5	3	4	4	5	5	5	5	1	3	4	3	3	5	3	3	3	3	3	5	1	3	3	3
80098124	1	26	2									2	1									4		1	1	4	2	4	4	4	4	4	2	2	1	2	3	3	4	3	3	2	4	4	4	1	3	3	4
80100007	1	29	2									1	7									3		2	1	5	2	4	2	4	5	3	2	2	5	2	4	2	5	2	4	2	4	2	4	2		3	4
80118856	1	24	2									2	2									4		1	1	3	4	5	2	4	5	5	3	1	3	2	4	2	5	1	5	3	5	4	2	1	3	3	1
80210497	1	21	2									1	1									2		1	1	4	1	3	4	5	2	4	1	2	1	3	2	5	1	3	3	5	4	3	2	1	2	3	3
80332593	1	23	2									2	1									5		1	1	3	2	2	4	4	4	4	4	2	3	4	2	4	4	3	3	4	5	2	3	1	3	3	3
80427673	1	43	4									2	7									5		1	1	2	2	4	5	4	2	4	4	2	3	4	4	5	4	1	2	4	4	4	5	1	3	4	2
80462593	1	67	6									2	5									5		1	1	4	3	3	3	3	2	3	3	2	2	2	3	2	2	2	4	2	3	3	3	1	1	4	2
80469815	1	58	5									2	1									2		1	1	5	5	5	1	1	1	1	1	4	3	1	5	1	5	5	5	1	5	1	5	2		3	4
80609518	1	24	2									1	4									5		1	1	5	4	3	2	4	4	3	4	1	4	5	4	3	4	2	5	4	4	5	4	1	2	4	3
80689028	1	28	2									2	4									1		3	1	1	2	3	2	2	2	3	4	1	3	4	4	4	2	4	3	2	4	4	4	1	2	4	2
80730144	1	35	3									1	5									4		3	1	4	3	4	2	2	2	2	3	1	4	4	4	2	4	3	2	2	5	4	4	1	3	4	3
80848678	1	31	3									1	5									4		1	1	5	4	3	2	3	2	2	1	1	2	3	4	1	2	3	3	4	2	2	2	1	3	3	4
80893628	1	40	4									2	2									4		4	1	2	2	3	3	1	4	3	4	2	2	3	2	2	1	2	2	2	1	3	1	2		4	1
81055358	1	24	2									2	1									2		2	1	5	5	5	1	1	1	1	1	1	3	5	5	1	5	5	5	1	5	1	5	2		1	5
81261139	1	27	2									1	5									1		1	1	1	2	4	4	4	4	5	4	2	1	4	5	4	2	2	1	3	4	5	5	1	2	4	3
81271918	1	27	2									2	5									5		1	1	4	3	3	2	1	2	2	2	2	4	4	4	1	3	4	2	4	5	4	4	1	3	4	2
81285368	1	35	3									1	6									4		3	1	3	3	4	4	3	2	3	4	1	6	5	2	2	4	3	2	4	5	2	2	1	1	4	2
81490469	1	40	4									1	8									5		3	1	5	4	3	1	2	3	2	4	2	5	2	3	1	5	2	4	2	4	1	4	1	3	3	4
81584973	1	67	6									1	2									4		1	1	5	5	5	4	4	4	4	4	1	1	4	5	1	4	1	5	1	5	1	4	1	4	4	2
81596579	1	45	4									1	4									3		1	1	5	5	4	1	1	1	1	1	1	5	5	4	1	5	3	4	2	5	1	5	1	3	3	4
81678834	1	46	4									2	9									5		1	1	3	3	5	5	5	5	5	5	2	1	4	5	1	3	4	5	3	5	4	3	1	3	4	3
81767221	1	68	6									2	7									5		2	1	2	3	4	3	4	2	3	4	2	3	2	3	2	3	2	5	3	5	2	5	1	3	4	3
81803424	1	69	6									1	5									1		1	1	3	2	3	1	3	1	3	3	3	4	4	4	3	5	4	3	3	4	2	3	1	2	2	4
81873911	1	24	2									1	5									4		2	1	4	4	3	5	4	2	3	2	1	5	4	4	5	4	3	3	3	3	3	4	1	3	4	3
81879519	1	35	3									1	4									2		3	1	1	2	1	1	1	2	1	1	2	3	1	5	4	4	3	4	4	4	3	4	1	3	2	3
81935511	1	47	4									2	4									5		1	1	4	4	4	2	2	3	2	4	2	3	4	3	2	3	3	3	4	4	4	4	1	1	5	2
81960852	1	57	5									2	7									5		1	1	3	3	4	1	2	1	1	4	2	5	2	3	1	3	2	5	1	4	4	3	1	2	4	1
82038323	1	37	3									2	5									5		1	1	1	1	4	2	2	2	2	4	2	5	4	4	2	4	4	3	4	4	2	3	1	2	2	4
82196756	1	35	3									1	7									4		3	1	4	2	3	1	2	1	4	2	1	5	1	4	1	4	3	4	2	4	1	4	1	2	3	3
82326392	1	66	6									1	8									5		1	1	4	4	4	3	4	3	3	3	1	3	4	4	3	4	4	3	2	3	2	3	1	2	4	3
82383028	1	67	6									1	5									5		1	1	4	3	4	1	4	1	2	5	2	2	5	2	4	4	4	1	4	3	2	5	1	3	4	2
82542995	1	36	3									1	8									4		1	1	5	5	1	5	1	5	5	5	3	4	5	5	1	5	5	5	5	5	1	5	2		1	5
82777745	1	55	5									2	3									5		1	1	1	1	1	4	5	2	4	4	2	4	1	4	3	2	1	1	5	5	4	5	1	2	5	1
82791364	1	36	3									2	4									5		2	1	3	2	3	1	1	1	1	3	1	2	4	4	2	2	3	2	3	3	3	5	1	2	5	2
82943877	1	49	4									2	5									4		3	1	4	5	4	1	1	1	1	2	2	4	2	5	1	4	3	4	1	5	1	4	1	3	2	4
82954627	1	69	6									1	4									3		1	1	4	3	3	1	4	5	5	5	2	4	4	4	3	4	3	4	2	4	4	3	1	2	4	2
82969079	1	46	4									2	3									3		4	1	5	5	5	1	5	1	1	4	2	2	3	3	1	5	1	5	1	5	1	5	2		5	1
83299929	1	59	5									2	4									2		1	1	4	3	4	2	1	2	2	2	2	3	4	4	3	4	1	3	2	4	2	3	1	1	4	2
83422932	1	40	4									1	9									5		2	1	5	5	5	5	4	5	4	5	2	2	5	4	5	4	5	5	5	4	5	5	1	4	5	5
83483746	1	65	6									2	2									4		1	1	5	4	4	1	1	1	1	1	2	6	3	4	1	4	1	4	1	5	1	5	1	2	5	1
83502085	1	45	4									1	7									5		3	1	4	4	4	5	5	5	4	5	1	4	5	5	5	4	5	5	4	4	5	4	1	3	5	4
83536396	1	38	3									2	3									3		2	1	1	1	3	1	1	5	3	5	1	1	4	5	4	4	5	1	2	3	5	5	2		5	1
83603984	1	27	2									1	5									4		2	1	5	5	4	4	3	1	3	3	2	5	2	3	2	5	2	5	3	5	1	2	1	3	2	4
83710126	1	56	5									1	5									3		1	1	5	5	5	2	4	1	1	4	1	6	4	4	1	5	2	3	3	5	2	3	1	2	5	2
83827158	1	25	2									2	6									3		1	1	5	5	5	5	5	5	5	5	3	4	4	5	3	5	4	5	5	5	2	5	1	4	5	5
83832883	1	59	5									1	7									5		2	1	1	1	5	1	1	1	1	1	2	3	1	4	4	4	5	5	3	5	4	2	1	3	2	2
84081812	1	28	2									2	5									5		1	1	2	2	4	4	2	2	4	5	2	2	4	4	2	2	2	4	2	5	4	2	1	2	5	1
84231539	1	49	4									1	1									4		1	1	5	5	4	1	3	5	2	3	3	7	4	4	3	4	2	4	4	2	3	4	1	3	2	5
84285051	1	30	3									1	7									5		3	1	5	2	5	4	4	2	4	2	2	2	3	3	1	4	4	4	3	5	3	5	1	4	3	4
84425606	1	66	6									1	7									5		1	1	4	4	3	2	2	2	2	3	2	6	4	4	1	4	3	4	3	5	2	5	1	2	4	2
84479857	1	42	4									1	8									5		3	1	3	4	5	4	4	5	4	5	3	5	3	5	3	5	5	4	3	5	4	4	1	3	5	4
84492680	1	67	6									1	9									5		1	1	4	4	4	2	1	1	1	1	2	4	5	4	2	4	4	2	4	4	2	4	1	3	4	2
84638276	1	42	4									1	5									4		4	1	4	3	3	2	3	4	4	4	2	4	3	4	2	2	2	5	3	3	1	4	1	3	4	4
84709584	1	26	2									2	1									1		1	1	5	5	5	3	2	2	3	5	2	6	4	4	2	3	5	4	2	4	2	4	1	3	2	3
84726267	1	53	5									2	2									3		1	1	3	2	3	1	1	1	1	4	2	2	2	4	2	5	2	4	2	5	2	2	1	3	4	2
84746533	1	59	5									1	3									4		1	1	3	3	4	2	2	1	2	2	2	4	4	4	2	4	2	3	2	4	2	4	1	3	4	3
84747552	1	32	3									2	6									4		1	1	4	3	4	4	4	5	5	3	2	5	3	4	3	5	3	3	3	4	4	4	1	3	3	4
85150182	1	62	6									1	6									5		1	1	4	4	3	4	4	1	3	3	2	5	4	3	3	4	3	5	5	4	3	4	1	3	5	1
85393060	1	29	2									1	5									5		3	1	4	3	5	2	1	1	1	3	2	5	5	2	4	2	2	2	4	5	5	2	1	3	4	3
85439334	1	40	4									1	8									5		2	1	5	5	4	1	5	5	4	4	2	4	5	5	5	4	4	4	5	4	5	4	1	3	5	4
85442638	1	59	5									2	4									3		1	1	1	1	3	3	5	1	1	5	2	1	5	2	2	2	1	2	4	5	5	2	1	2	4	4
85581924	1	68	6									2	4									5		1	1	2	3	3	4	4	4	2	5	2	6	4	2	2	4	2	2	4	4	2	4	1	2	4	2
85609299	1	49	4									2	3									4		1	1	3	4	3	2	2	3	2	4	2	6	4	4	2	2	3	4	3	4	3	4	2		4	3
85701542	1	58	5									1	8									5		1	1	3	5	5	1	2	1	1	3	2	4	2	5	2	2	5	4	5	4	4	4	1	3	5	2
85756192	1	34	3									1	7									4		3	1	5	3	4	3	3	2	3	4	2	4	4	4	4	4	4	3	3	4	4	3	1	3	4	4
85828745	1	55	5									2	5									5		1	1	4	2	3	1	1	1	1	3	2	6	4	2	2	2	4	3	3	4	4	3	1	2	5	1
85900458	1	45	4									2	6									5		1	1	1	1	3	1	3	2	1	5	2	3	5	1	1	1	1	1	5	5	5	5	1	1	5	1
85954108	1	28	2									2	4									3		3	1	1	4	3	2	4	2	5	4	2	4	3	2	2	4	3	2	3	2	5	4	1	2	3	4
86044052	1	65	6									1	3									4		1	1	1	1	1	1	1	1	1	3	1	4	5	4	2	3	5	1	2	4	4	1	1	1	5	1
86056168	1	58	5									1	7									4		1	1	5	4	4	1	1	1	1	1	1	6	4	4	3	5	3	3	3	4	1	4	1	3	4	2
86065983	1	49	4									1	6									5		3	1	5	5	5	3	2	2	2	3	2	4	4	5	3	4	2	3	2	4	3	3	1	3	4	4
86108840	1	20	2									2	6									3		1	1	4	4	5	5	4	3	3	4	3	4	4	2	5	4	3	4	4	5	4	2	1	2	4	5
86176660	1	45	4									1	8									4		3	1	5	5	5	1	1	1	1	1	2	5	4	4	1	3	2	4	1	3	2	3	1	3	5	1
86280045	1	34	3									2	2									2		4	1	4	2	4	1	1	1	1	2	2	2	5	2	1	4	1	1	2	4	2	4	1	2	2	4
86342658	1	53	5									2	3									3		1	1	4	3	4	1	1	1	1	1	2	3	3	5	1	3	1	3	1	4	3	1	1	2	5	1
86386638	1	69	6									1	1									5		1	1	2	2	2	1	2	1	2	3	2	1	4	4	2	3	3	2	3	4	4	3	1	2	4	2
86547865	1	34	3									2	5									5		6	1	3	2	5	2	2	3	3	3	1	6	3	4	3	4	2	4	2	3	2	3	1	2	4	5
86578872	1	26	2									2	3									3		2	1	4	4	4	3	2	2	3	4	2	2	3	2	3	3	3	3	2	3	4	3	1	3	4	3
86799477	1	32	3									1	7									4		3	1	4	5	2	5	3	3	4	3	3	2	2	3	4	4	5	5	4	5	3	3	1	4	5	4
86921896	1	35	3									1	6									4		3	1	2	2	3	4	2	3	3	3	3	5	3	3	4	4	4	4	3	3	4	3	1	3	3	4
86967940	1	66	6									2	3									3		1	1	4	2	5	2	2	1	1	1	1	3	4	3	2	4	2	2	4	5	3	4	1	2	4	3
86977051	1	28	2									1	7									5		2	1	4	5	4	4	4	4	5	4	2	5	4	5	5	4	3	4	5	4	4	4	1	3	4	3
86996938	1	45	4									2	2									1		3	1	4	3	4	1	1	5	2	1	2	3	2	4	2	4	3	3	2	3	2	2	1	3	3	4
87176428	1	27	2									2	4									4		5	1	5	3	5	1	1	1	1	1	2	5	5	5	1	4	1	5	1	5	1	5	1	3	4	3
87258367	1	25	2									1	8									4		2	1	4	4	4	4	3	4	4	3	3	5	3	3	4	2	4	4	4	2	3	3	1	3	5	5
87361374	1	19	2									1	5									3		1	1	3	3	4	2	2	3	3	4	2	2	1	3	2	3	2	5	3	1	4	4	1	2	4	3
87378264	1	19	2									2	2									1		1	1	4	3	5	3	3	3	3	3	1	2	3	5	3	5	3	5	5	5	3	5	1	2	3	3
87544346	1		3									2	5									4		3	1	2	2	2	2	4	2	2	2	2	2	5	2	1	5	2	2	4	5	2	2	1	2	4	2
87571055	1	41	4									1	7									4		3	1	5	5	5	5	4	4	4	4	1	7	4	4	5	5	5	5	5	4	4	4	1	4	5	4
87700103	1	36	3									2	1									4		3	1	3	3	3	3	3	3	3	4	2	2	3	3	3	3	3	2	4	3	3	3	1	1	4	3
87718852	1	56	5									2	2									1		1	1	4	4	4	1	1	1	1	1	2	6	4	4	3	3	2	3	3	4	4	4	1	2	5	2
87723699	1	29	2									2	2									2		1	1	4	1	1	3	5	3	5	2	2	3	3	2	1	5	4	1	2	5	5	3	1	3	1	5
87835063	1	24	2									1	8									4		1	1	5	4	5	5	4	4	4	4	1	5	5	5	5	4	5	4	4	4	5	4	2		4	5
87841917	1	58	5									1	8									5		1	1	3	3	4	2	2	2	2	3	1	5	4	4	2	5	2	2	2	5	1	4	1	2	3	3
88105546	1	39	3									2	5									4		3	1	1	1	4	1	1	1	1	2	2	4	2	4	4	4	4	5	2	5	2	5	1	1	5	1
88181067	1	40	4									2	4									1		6	1	4	4	5	4	2	2	2	4	1	5	2	5	2	5	2	5	2	5	2	4	1	2	4	2
88240802	1	49	4									2	4									5		1	1	3	3	3	5	5	4	5	5	4	5	5	5	3	1	3	3	1	5	5	4	1	2	2	3
88494355	1	44	4									1	7									5		3	1	5	4	4	5	5	4	4	4	1	1	5	5	4	4	5	4	4	5	3	4	1	2	4	4
88682945	1	23	2									1	9									4		1	1	4	3	4	5	4	4	4	5	2	3	2	4	2	4	3	4	1	4	2	4	1	2	2	4
88732090	1	65	6									2	4									5		1	1	3	3	3	1	2	1	1	4	2	3	5	5	1	4	3	4	2	5	3	4	1	2	4	2
88732684	1	42	4									1	7									4		2	1	5	4	5	4	5	5	5	5	3	4	4	4	5	5	5	4	5	5	5	5	1	4	5	4
88737355	1	28	2									3	1									4		1	1	3	3	4	3	3	3	3	3	2	1	4	3	2	2	4	1	3	3	4	3	1	2	4	3
88811016	1	19	2									2	5									3		2	1	4	5	5	1	3	3	3	3	1	4	5	1	5	5	1	1	5	5	5	5	1	2	2	3
88863322	1	69	6									2	5									5		1	1	4	4	4	2	3	2	2	4	2	5	3	2	2	3	3	4	4	4	3	3	1	3	4	2
88878095	1	45	4									2	3									3		2	1	3	3	3	1	2	1	2	3	1	1	3	5	3	2	2	3	3	3	4	3	1	2	3	3
88977532	1	58	5									1	3									5		1	1	3	3	4	2	2	1	1	4	2	2	4	4	4	4	1	2	4	4	2	4	1	3	4	2
89063878	1	48	4									1	1									1		1	1	3	3	3	3	3	3	3	3	1	1	3	3	3	3	3	3	3	3	3	3	1	2	3	3
89067063	1	39	3									2	2									5		1	1	5	5	5	1	1	1	1	1	1	2	4	3	3	3	3	2	3	4	4	4	1	1	5	1
89114043	1	21	2									2	5									4		1	1	5	4	5	1	4	1	1	1	1	2	5	4	3	3	5	5	5	4	2	5	1	2	5	5
89208034	1	35	3									2	5									5		5	1	3	4	4	2	3	2	1	3	2	5	2	5	2	4	4	4	3	4	4	4	1	2	4	1
89226027	1	69	6									2	4									5		1	1	3	3	4	2	1	2	4	3	2	3	4	5	1	3	4	3	4	5	2	3	1	2	4	2
89271925	1	36	3									1	9									3		1	1	3	4	4	4	4	5	4	4	4	7	5	1	4	1	1	2	4	4	4	3	1	1	5	1
89303356	1	46	4									1	3									4		3	1	4	4	3	2	3	5	4	4	3	6	4	4	2	4	5	2	3	3	3	3	1	3	3	4
89370247	1	28	2									2	6									5		2	1	5	4	5	3	4	4	3	4	2	1	4	4	2	5	4	5	2	4	2	4	1	2	3	3
89403162	1	39	3									1	7									5		4	1	5	2	4	4	5	4	4	4	3	6	4	5	2	4	3	4	4	5	3	4	1	3	3	4
89417995	1	26	2									1	6									1		2	1	5	4	5	5	5	5	5	5	2	3	4	5	5	5	5	5	5	5	4	5	1	4	5	5
89652112	1	32	3									1	8									5		1	1	4	4	3	2	1	1	2	4	2	5	4	2	2	3	2	2	3	5	4	2	1	3	3	3
89669223	1	69	6									2	8									5		1	1	3	2	2	3	4	3	2	4	2	5	3	4	3	4	2	4	3	4	2	4	1	2	4	2
89744511	1	41	4									2	1									1		1	1	4	4	4	4	2	3	2	4	1	2	2	5	1	2	4	4	3	5	5	5	1	2	5	1
89788728	1	25	2									2	5									4		3	1	5	3	3	5	5	5	5	5	2	2	4	5	1	5	1	5	2	5	1	3	1	4	2	5
89877412	1	50	5									1	2									2		1	1	3	2	4	2	4	2	2	4	2	2	4	4	2	3	3	2	2	4	4	4	1	3	4	2
90014572	1	52	5									2	4									2		1	1	3	4	1	1	1	1	3	1	1	3	3	5	3	2	5	5	3	4	5	3	1	1	2	3
90024659	1	58	5									2	4									1		1	1	5	5	5	1	1	1	1	1	1	1	5	5	1	5	2	3	3	5	3	3	1	1	5	2
90056783	1	67	6									1	6									5		1	1	3	1	4	3	3	3	3	3	2	2	4	4	2	4	5	3	1	4	3	3	1	2	5	2
90067135	1	29	2									2	3									2		1	1	2	3	5	3	1	2	3	3	1	4	3	3	3	3	3	3	3	3	3	3	2		3	3
90133069	1	69	6									1	2									2		6	1	5	1	5	1	1	3	1	1	2	1	5	5	3	5	4	4	2	4	1	4	1	3	4	4
90258218	1	31	3									2	7									5		3	1	5	5	5	1	1	1	1	1	3	5	5	5	1	5	2	4	3	5	1	5	1	4	3	4
90460233	1	55	5									2	4									2		1	1	3	2	4	1	1	1	1	4	1	3	4	4	2	4	2	3	2	4	2	3	2		4	2
90543093	1	57	5									1	5									5		1	1	4	4	4	5	5	5	5	5	1	6	4	4	3	4	2	3	2	4	3	4	1	1	5	1
90562581	1	57	5									2	3									5		1	1	5	5	5	5	5	2	5	5	1	5	3	4	2	4	3	4	4	5	2	4	1	1	5	5
90574314	1	69	6									1	7									5		1	1	4	4	4	3	3	2	2	3	1	5	3	4	1	4	3	4	1	5	1	4	1	3	3	3
90721171	1	55	5									2	4									1		1	1	5	5	3	1	1	1	1	1	1	3	1	5	1	1	1	5	4	5	4	3	1	3	4	4
90777020	1	45	4									3	7									4		1	1	4	3	3	3	3	4	4	3	2	5	5	4	1	5	5	4	1	5	1	3	1	3	4	3
90815525	1	56	5									2	6									5		1	1	3	3	3	2	3	3	2	3	2	6	3	4	1	3	2	4	3	5	4	3	1	2	3	3
90847104	1	40	4									1	7									4		2	1	4	4	5	5	4	4	5	5	3	4	4	4	4	4	5	4	5	4	4	3	1	4	5	4
90942682	1	59	5									2	5									3		2	1	5	5	5	1	1	1	1	5	2	1	4	5	3	5	4	2	1	3	3	4	1	1	3	3
91016941	1	65	6									2	2									4		1	1	3	4	3	1	1	1	1	1	2	3	4	4	3	4	3	2	2	4	3	4	1	2	4	2
91023731	1	59	5									2	2									5		6	1	4	4	4	4	4	3	4	4	2	2	3	4	4	4	2	4	2	4	1	4	1	2	3	4
91245055	1	22	2									2	4									4		1	1	5	5	5	5	2	5	5	5	2	1	4	5	5	5	5	5	5	5	5	5	2		2	5
91255361	1	31	3									2	9									4		3	1	5	2	4	2	3	1	2	2	2	7	3	4	2	4	4	3	4	5	4	4	1	4	4	5
91258543	1	27	2									2	5									4		1	1	3	4	4	3	4	1	3	4	1	2	4	2	3	3	3	2	3	3	4	2	2		3	4
91419045	1	19	2									2	1									4		1	1	3	3	3	1	4	1	3	2	1	4	3	4	4	4	4	3	2	4	3	3	1	1	4	3
91493143	1	43	4									1	9									3		3	1	5	5	5	4	5	5	4	4	2	4	4	5	5	4	4	5	5	5	5	5	1	3	5	4
91578310	1	68	6									1	7									4		1	1	4	3	4	1	1	1	1	1	1	6	4	5	1	4	1	3	3	5	2	5	1	3	1	4
91796605	1	29	2									2	5									5		1	1	4	2	5	1	1	1	3	1	1	4	4	5	1	5	1	4	1	5	2	4	1	2	4	2
92108170	1	37	3									1	8									1		2	1	5	4	4	4	3	4	5	5	2	7	4	4	4	4	5	4	5	5	4	4	1	3	4	5
92158122	1		4									1	6									5		3	1	5	5	5	1	1	1	1	1	2	7	3	5	1	5	1	5	3	5	1	5	1	4	1	5
92461417	1	26	2									1	3									1		1	1	3	1	2	2	2	4	4	2	3	5	3	4	3	5	3	3	3	4	2	5	2		3	3
92625154	1	38	3									1	4									5		1	1	2	2	2	1	1	2	1	5	2	2	4	5	4	3	2	2	3	3	5	4	1	2	3	3
92657486	1	35	3									2	8									5		1	1	3	3	4	4	3	1	2	4	1	3	2	3	3	2	4	2	3	4	1	3	1	1	5	1
92733296	1	44	4									1	5									4		2	1	5	4	5	3	3	1	1	1	1	7	3	5	1	4	4	5	3	4	2	5	1	3	2	3
92949025	1	63	6									1	5									4		1	1	4	5	5	1	1	1	1	1	2	2	4	5	1	5	3	5	2	5	1	5	1	2	2	4
93059092	1	36	3									2	7									3		3	1	5	5	5	4	5	2	3	4	2	3	4	4	1	5	1	4	2	5	1	4	1	2	4	1
93137235	1	28	2									2	1									3		1	1	4	3	4	1	2	1	1	1	1	7	3	5	3	4	3	3	3	5	5	5	1	1	4	2
93207640	1	38	3									2	6									4		2	1	2	2	2	4	2	4	3	1	2	3	4	5	2	3	1	1	2	2	4	1	1	2	3	2
93361718	1	55	5									1	7									5		1	1	5	5	4	4	4	2	2	5	3	6	2	4	1	4	4	5	2	5	1	4	1	3	2	4
93554603	1	31	3									2	9									3		3	1	5	4	4	4	4	2	3	4	2	2	3	4	2	4	2	4	2	4	3	4	1	3	3	4
93645887	1	29	2									1	5									5		1	1	3	3	4	2	2	2	4	4	2	1	4	3	4	4	3	5	4	3	3	3	1	2	3	4
93805669	1	63	6									2	3									3		1	1	4	3	5	2	4	2	3	4	2	2	4	5	1	2	2	4	3	5	1	5	1	2	5	2
93982126	1	47	4									2	3									5		1	1	5	5	5	1	1	1	1	1	1	3	4	3	1	3	4	4	1	5	4	4	1	2	3	3
93985173	1	30	3									1	7									4		4	1	3	4	4	2	4	2	3	3	2	2	4	3	3	4	2	4	2	2	3	4	1	3	2	4
93995039	1	35	3									1	8									5		3	1	4	4	4	5	4	5	4	4	3	5	5	5	4	5	4	4	5	5	5	5	1	3	4	5
93999510	1	22	2									2	5									3		1	1	3	3	5	1	2	1	2	1	2	4	4	3	4	4	4	4	4	4	5	4	1	3	4	4
94017678	1	35	3									1	5									5		2	1	5	5	5	5	5	5	5	5	2	5	5	5	1	5	1	5	1	5	1	5	1	4	1	5
94032962	1	28	2									2	4									3		1	1	3	3	5	3	4	3	3	3	2	2	4	4	5	3	5	3	5	3	5	5	1	2	4	3
94086006	1	40	4									1	6									5		3	1	5	4	4	4	4	3	4	4	3	6	3	3	3	3	4	4	5	4	3	4	1	4	5	4
94308956	1	50	5									1	3									1		1	1	3	3	4	1	1	1	1	1	1	2	4	5	1	4	2	5	1	4	2	4	1	2	5	1
94601447	1	68	6									1	5									4		1	1	4	4	4	2	3	1	2	3	2	4	4	5	1	4	3	2	2	5	2	3	2		2	4
94820888	1	40	4									1	9									1		1	1	3	2	3	4	4	3	2	2	2	2	3	3	3	2	3	2	5	3	3	5	1	1	5	5
94857425	1	56	5									2	1									1		6	1	2	1	2	1	1	1	1	4	4	1	3	1	1	1	1	3	2	5	5	5	1	1	5	1
94866293	1	50	5									1	8									5		3	1	5	5	5	5	5	4	5	5	3	4	5	5	5	5	5	5	5	5	5	5	1	4	5	5
94948120	1	26	2									2	5									4		2	1	5	2	5	1	3	1	2	1	2	1	2	4	3	2	2	4	2	3	4	3	1	2	4	3
95068223	1	27	2									2	3									2		2	1	3	5	4	5	3	3	4	5	2	5	5	5	5	4	5	5	5	4	4	5	2		1	4
95108649	1	68	6									2	6									5		1	1	3	4	4	1	1	1	1	1	2	5	3	4	2	5	3	5	2	4	1	4	1	2	5	5
95164219	1	38	3									1	7									4		3	1	5	2	4	5	5	5	5	4	2	6	2	5	1	5	1	3	1	4	2	5	1	3	2	4
95255895	1	18	2									2	4									2		1	1	5	5	5	2	2	2	2	3	2	6	4	4	2	4	5	4	2	5	4	4	1	2	4	3
95373411	1	55	5									2	3									3		1	1	5	4	3	1	1	1	1	1	2	2	3	2	1	2	3	3	2	4	3	3	1	2	5	1
95403874	1	21	2									3	5									4		2	1	1	2	2	3	3	4	2	4	2	1	4	3	4	3	4	2	2	2	4	3	1	2	4	2
95477771	1	66	6									1	9									5		1	1	3	3	3	2	4	2	4	4	1	3	3	2	2	4	4	2	2	4	2	3	1	2	4	2
95499279	1	24	2									1	3									4		1	1	5	5	5	3	4	2	4	4	2	2	4	5	3	2	1	4	1	5	4	5	1	3	4	3
95563998	1	55	5									1	3									3		1	1	3	4	4	3	4	3	4	4	1	4	1	4	4	4	4	4	3	4	1	5	1	3	2	4
95930881	1	62	6									2	2									5		1	1	2	3	4	2	2	4	2	2	2	1	4	4	4	1	4	2	4	5	5	4	1	2	4	3
96028341	1	41	4									2	5									5		1	1	3	5	5	2	1	1	2	4	1	5	5	2	5	1	3	1	4	2	5	5	1	2	5	1
96175998	1	25	2									2	2									3		3	1	2	2	3	5	5	5	5	5	2	3	5	2	2	2	2	2	4	5	5	5	1	2	5	3
96224295	1	24	2									2	6									4		1	1	5	5	5	5	5	5	5	5	2	3	5	5	5	5	5	5	5	4	5	5	1	4	5	5
96363284	1	35	3									1	8									4		2	1	4	3	4	4	4	4	4	3	2	5	3	4	2	4	4	4	2	4	3	4	1	2	3	3
96370730	1	64	6									2	9									5		1	1	2	2	3	2	4	2	4	4	2	4	3	4	1	4	2	4	1	4	3	4	1	1	5	1
96396413	1	62	6									1	5									5		1	1	3	1	4	1	1	1	1	1	2	7	5	4	1	5	4	1	2	5	1	2	1	1	4	2
96588582	1	28	2									2	2									3		3	1	4	5	4	2	2	3	3	3	2	2	4	4	2	4	2	3	2	5	3	3	1	2	4	3
96610341	1	56	5									1	1									3		1	1	1	1	2	1	1	3	3	4	2	1	3	4	4	5	2	4	4	2	2	4	1	3	4	2
96637813	1	67	6									1	6									5		1	1	5	5	3	1	1	2	1	5	1	5	3	4	2	4	2	5	2	5	2	4	1	1	4	2
96672960	1	39	3									2	4									5		1	1	3	3	5	5	1	2	1	4	1	2	5	3	1	4	2	1	5	5	4	5	1	3	5	1
96752137	1	56	5									1	7									5		2	1	4	4	4	1	1	1	1	1	2	5	4	4	2	3	1	1	4	5	4	2	2		4	2
96777065	1	67	6									1	5									5		1	1	4	5	5	5	4	5	5	5	2	3	3	5	2	4	4	4	5	4	2	3	1	3	4	3
96824450	1	25	2									2	4									5		3	1	3	3	4	3	4	3	3	4	2	5	4	4	3	2	4	3	3	4	3	4	2		4	3
96858428	1	56	5									2	4									2		1	1	3	3	3	4	4	3	4	4	2	1	3	2	4	1	1	2	4	4	4	3	1	2	5	1
96928369	1	39	3									2	4									1		1	1	1	1	2	4	2	4	5	5	3	2	4	5	2	1	3	1	2	3	5	2	1	2	2	3
96960411	1	26	2									1	5									1		2	1	2	2	5	1	1	1	1	1	1	3	3	5	2	5	2	3	2	5	3	4	1	2	5	2
96980800	1	41	4									2	5									3		2	1	4	4	4	1	1	1	1	2	2	6	1	4	3	1	1	3	4	3	5	4	1	3	4	4
97057591	1	57	5									2	4									2		1	1	4	1	5	1	1	1	1	2	2	3	5	5	1	5	3	5	1	5	1	3	1	3	4	1
97107498	1	64	6									1	3									5		1	1	3	3	5	3	3	3	3	3	1	3	5	5	4	5	2	4	2	5	1	4	1	3	4	2
97146584	1	35	3									1	5									2		2	1	5	4	3	5	5	5	5	4	2	2	3	3	2	3	4	4	3	5	3	4	1	3	4	2
97272085	1	46	4									1	7									5		3	1	4	4	5	4	3	3	4	5	3	5	4	5	3	5	4	3	4	4	4	4	1	3	4	5
97284682	1	58	5									1	9									5		1	1	4	4	4	1	2	1	1	2	2	6	4	4	3	3	2	2	4	4	3	3	1	4	2	4
97406659	1	64	6									2	2									3		1	1	2	1	5	1	1	1	1	3	2	1	2	4	1	4	4	1	2	5	2	2	1	1	5	1
97499067	1	21	2									2	5									2		2	1	3	3	4	3	3	1	3	3	2	4	3	4	3	3	4	4	4	4	4	4	1	2	3	3
97613872	1	28	2									1	9									5		1	1	5	4	5	4	4	4	4	4	1	5	2	5	1	5	1	5	1	5	1	4	1	4	1	4
97627340	1	37	3									1	7									5		3	1	5	4	5	2	2	2	2	4	3	6	4	4	1	4	2	4	2	5	2	4	1	3	2	4
97794474	1	24	2									2	5									4		1	1	4	3	3	1	1	3	1	2	1	4	3	4	4	4	3	3	4	3	3	5	2		3	2
97860660	1	36	3									2	4									3		1	1	4	4	4	1	1	1	1	5	3	6	4	4	2	4	2	4	1	4	1	5	1	3	2	4
98151266	1	29	2									2	7									4		1	1	2	3	3	3	3	3	3	3	1	6	3	4	5	2	5	3	4	3	4	4	1	3	4	1
98417054	1	66	6									1	9									3		1	1	3	1	2	1	1	1	1	2	1	4	4	3	1	2	1	2	3	5	3	5	1	3	3	3
98465649	1	22	2									2	6									3		2	1	4	3	4	4	1	1	1	4	2	6	3	3	4	3	2	4	2	4	3	3	1	2	5	1
98703283	1	45	4									2	4									5		4	1	5	5	4	1	1	1	1	1	2	7	1	5	1	4	5	2	1	5	1	2	1	2	4	3
98944749	1	63	6									2	4									5		1	1	2	2	4	4	1	2	1	5	2	3	3	4	3	1	1	3	5	5	4	5	1	2	5	1
99362174	1	58	5									2	3									4		1	1	2	2	4	1	3	2	2	2	1	3	4	3	3	4	5	2	3	5	3	2	1	2	4	1
99396148	1	27	2									2	6									4		1	1	4	5	5	5	5	3	5	5	1	5	4	5	3	3	4	2	3	5	5	5	2		5	1
99468847	1	33	3									1	7									4		3	1	5	5	5	1	1	1	1	1	2	6	3	5	1	5	1	5	1	5	1	5	1	4	3	5
99526132	1	20	2									2	4									3		1	1	5	5	3	1	1	1	1	1	3	2	4	3	4	3	4	4	5	5	5	4	1	4	3	3
99544306	1	56	5									2	7									5		2	1	3	1	3	1	2	1	1	1	2	4	4	4	2	3	3	3	2	5	2	3	1	1	4	2
99610925	1	32	3									2	6									4		1	1	5	5	5	4	5	5	5	4	1	7	1	5	1	5	5	5	1	5	1	5	1	3	5	4
99692915	1	69	6									1	9									5		1	1	5	3	5	5	5	2	5	5	2	4	4	3	2	5	2	2	4	4	2	3	1	3	1	4
99878947	1	65	6									1	8									3		1	1	3	2	3	4	2	2	3	4	1	2	3	4	2	3	2	2	3	4	2	3	1	2	5	1
99930579	1	24	2									1	2									5		2	1	5	5	5	5	5	5	5	5	3	2	4	5	1	5	5	5	1	1	1	5	1	3	5	5
99964542	1	57	5									1	1									4		1	1	4	3	4	1	1	1	1	1	1	3	2	4	2	2	2	3	2	5	5	4	1	2	4	3
99992129	1	68	6									1	6									5		1	1	5	5	4	3	3	1	4	4	3	6	2	4	2	4	2	4	3	5	2	5	1	3	4	2
10056559	2	44			4							1		1									2	1	1	4	4	4	2	2	3	2	2	2	2	4	4	3	3	4	2	2	3	4	3	1	3	3	3
10058590	2	21			2							2		6									3	1	1	4	4	4	1	1	1	3	4	2	2	3	5	2	3	2	3	2	5	3	4	1	1	4	2
10286673	2	40			4							2		3									5	3	1	4	5	4	5	4	4	4	4	2	2	5	4	4	5	5	4	4	4	5	4	2		4	5
10411855	2	51			4							1		5									5	4	1	2	2	3	3	3	2	3	3	2	4	4	4	2	2	3	3	3	5	4	4	1	2	4	2
10420946	2	20			2							1		3									3	1	1	5	5	5	1	2	1	2	1	2	4	4	5	2	4	5	3	4	5	2	5	1	3	5	2
10473818	2	59			5							1		7									5	1	1	4	1	4	1	1	1	1	1	2	3	3	4	1	4	2	4	2	5	2	4	1	2	4	3
10533158	2	18			2							2		5									3	3	1	5	5	5	4	2	4	2	4	2	3	5	5	3	1	2	4	2	3	5	3	1	2	4	3
10550959	2	31			3							1		6									5	3	1	5	5	4	4	5	4	4	4	3	4	4	4	4	5	5	4	5	5	4	5	1	4	5	4
10840416	2	40			4							1		7									5	2	1	5	5	5	1	1	1	1	1	2	5	5	5	5	4	5	5	2	5	5	5	1	4	1	5
10993464	2	66			5							1		3									4	1	1	4	4	4	1	1	1	1	1	2	3	2	4	2	4	3	4	4	4	2	4	1	2	4	2
11103998	2	32			3							2		5									5	1	1	4	4	4	1	1	1	1	1	2	2	4	3	3	3	4	2	3	5	5	4	1	2	4	2
11166623	2	48			4							2		5									2	2	1	3	3	4	3	3	4	4	3	2	4	2	4	1	3	2	4	3	4	4	4	1	3	2	3
11327773	2	24			3							1		2									3	1	1	4	4	4	1	1	1	1	1	2	5	3	3	2	3	2	3	3	4	3	4	1	3	3	3
11414213	2	65			5							2		5									5	1	1	5	4	4	1	2	1	3	2	2	4	4	3	1	3	3	5	3	5	3	4	1	3	4	1
11501783	2	54			4							2		4									5	1	1	4	4	4	3	1	2	2	3	1	4	3	3	2	2	4	2	4	4	4	4	1	3	4	3
11506996	2	51			4							2		5									2	2	1	3	2	3	1	1	1	1	1	2	3	3	4	2	2	5	4	3	4	4	3	1	1	5	1
11572641	2	42			4							2		7									5	3	1	4	3	4	1	1	1	1	2	1	5	4	4	4	4	3	2	4	5	3	3	1	1	5	2
11618535	2	22			2							1		2									3	2	1	3	3	3	4	4	3	3	4	2	2	4	3	3	3	3	4	4	3	3	3	1	3	4	3
12001636	2	44			4							1		7									5	3	1	5	4	5	1	2	2	2	3	2	6	4	5	4	3	2	2	3	3	4	2	1	3	3	4
12230331	2	59			5							1		5									4	1	1	3	3	4	5	2	5	5	4	2	5	5	5	4	3	2	2	2	5	4	5	1	3	5	1
12414251	2	49			4							1		6									3	2	1	5	4	5	3	5	5	5	4	2	5	4	5	1	3	3	3	3	5	4	3	1	4	3	3
12485605	2	18			2							2		4									3	1	1	4	5	5	5	3	4	1	4	3	4	5	4	4	4	5	4	5	5	3	4	1	3	4	4
12519314	2	34			3							2		5									5	2	1	3	3	4	2	2	2	2	2	2	4	1	4	2	2	4	5	1	4	3	3	1	2	4	2
12593271	2	50			4							1		6									5	2	1	4	3	4	4	4	3	4	4	3	3	4	4	2	4	2	4	2	3	2	3	1	3	2	5
12624067	2	32			3							1		5									4	2	1	4	4	4	1	1	1	1	3	2	3	2	4	3	5	3	5	2	5	2	5	1	2	3	3
12631610	2	59			5							1		6									5	1	1	2	2	3	2	3	3	1	5	2	3	2	2	2	4	4	3	2	4	3	2	1	3	2	4
12631952	2	59			5							2		5									4	1	1	2	2	3	1	1	1	1	2	2	3	4	5	2	4	2	3	3	4	3	5	1	3	5	2
12726400	2	33			3							1		7									5	1	1	3	2	4	2	2	3	2	3	2	5	4	4	3	4	4	4	3	4	4	4	1	3	3	3
12821736	2	60			5							2		2									2	1	1	3	2	4	1	1	1	1	3	2	3	2	5	1	3	4	5	1	4	3	3	1	3	4	3
12862302	2	18			2							2		1									4	1	1	4	4	3	1	1	3	1	3	2	2	4	3	3	4	1	2	1	3	4	5	1	3	5	1
12867158	2	33			3							1		5									3	2	1	4	3	4	5	5	5	5	5	2	4	4	4	5	4	4	2	3	3	2	4	1	2	2	4
12892502	2	58			5							1		7									3	1	1	5	4	4	4	5	1	5	5	2	6	3	3	2	4	4	1	4	4	2	4	1	3	4	4
13096651	2	33			3							2		8									5	1	1	3	3	3	2	2	2	2	4	2	4	3	4	3	3	4	3	2	3	3	3	1	3	3	3
13135141	2	32			3							1		2									5	2	1	4	4	4	2	4	4	4	5	2	3	3	3	3	2	2	2	2	3	2	4	1	3	4	4
13385385	2	66			5							2		4									3	1	1	1	1	1	2	1	3	1	2	2	3	3	3	1	2	3	4	4	5	4	3	1	2	3	3
13461570	2	45			4							2		4									5	1	1	4	4	4	4	4	2	4	4	2	3	4	4	2	2	5	4	3	4	4	3	1	2	3	4
13596917	2	53			4							1		1									2	1	1	2	2	3	3	3	3	3	3	2	3	4	3	3	4	4	3	3	3	2	3	1	1	4	1
13763476	2	54			4							2		4									2	1	1	5	2	5	1	1	1	1	3	2	5	1	5	3	3	4	3	3	5	1	4	1	2	3	3
13781633	2	48			4							2		2									4	1	1	3	4	5	5	5	5	5	5	2	3	5	1	2	1	2	1	1	5	5	4	1	3	5	1
13782718	2	47			4							1		4									4	1	1	3	3	3	1	1	1	1	4	2	4	5	2	2	3	5	1	4	5	3	2	1	2	4	2
13818679	2	67			5							1		4									5	1	1	4	4	4	1	1	1	1	1	2	2	2	2	3	4	4	4	2	3	1	4	1	2	5	1
13844024	2	21			2							2		7									3	1	1	5	4	5	2	2	2	1	1	2	4	4	4	4	2	2	4	3	4	4	4	1	2	4	2
14124439	2	25			3							1		2									2	3	1	5	1	5	1	5	1	5	5	2	3	1	5	1	5	3	5	1	5	2	4	2		3	5
14178047	2	32			3							1		6									3	4	1	5	4	4	2	3	3	3	4	2	4	2	5	2	4	4	5	2	4	2	4	2		5	4
14206620	2	38			4							2		3									3	1	1	4	3	3	2	1	1	2	2	2	5	2	4	3	2	3	3	3	2	4	2	1	3	3	4
14250265	2	25			3							2		4									5	2	1	4	1	3	4	4	4	4	4	2	3	4	4	4	3	3	3	4	3	3	3	1	2	3	2
14386239	2	62			5							1		7									5	1	1	3	2	4	1	1	1	1	3	2	3	4	4	3	2	4	2	2	4	2	3	1	2	4	3
14489173	2	46			4							2		3									5	2	1	2	2	2	2	2	2	2	2	1	1	3	2	3	2	4	3	3	3	3	3	1	1	3	3
14492988	2	65			5							1		1									1	1	1	3	2	3	4	4	4	4	4	2	3	4	3	4	2	4	2	3	3	4	4	1	3	4	2
14514082	2	45			4							2		4									5	1	1	2	2	3	3	4	3	3	3	2	2	4	2	3	3	3	2	3	4	4	2	1	2	4	2
14528325	2	54			4							1		5									3	1	1	4	3	5	1	4	1	1	4	2	6	3	4	4	4	2	4	3	5	2	4	1	2	4	2
14556420	2	35			3							2		6									4	1	1	5	4	4	3	2	2	3	3	2	4	4	4	2	4	5	4	2	3	4	4	1	2	4	3
14581819	2	28			3							2		7									5	2	1	5	4	5	1	1	1	1	2	2	5	1	4	2	2	1	5	2	5	1	3	2		4	3
14741816	2	56			5							1		2									2	1	1	3	2	3	1	4	2	2	4	2	4	3	4	2	3	3	4	5	3	4	4	1	1	4	3
14767525	2	69			5							2		7									5	1	1	4	4	4	2	2	1	2	3	2	2	1	5	1	3	3	5	3	5	2	3	1	2	5	1
15126912	2	54			4							1		4									3	1	1	3	2	3	1	1	1	2	2	2	3	5	4	1	4	1	3	1	4	2	3	1	2	5	1
15250180	2	51			4							2		5									3	1	1	4	4	5	2	2	1	2	2	1	3	3	4	2	2	3	3	4	4	4	3	2		4	3
15302062	2	39			4							2		5									5	3	1	5	5	5	5	5	5	5	5	2	4	3	2	3	3	4	4	3	3	4	4	2		5	1
15320264	2	31			3							2		7									4	2	1	5	4	5	1	1	1	1	1	2	4	3	4	2	4	2	3	2	4	2	3	1	3	5	1
15383934	2	53			4							1		6									2	2	1	4	3	4	3	4	1	4	3	2	2	3	4	2	3	2	3	2	3	2	3	1	3	4	2
15478571	2	49			4							2		7									4	2	1	4	4	4	5	4	4	5	5	1	4	4	4	4	3	5	3	2	4	4	2	1	3	4	2
15533341	2	25			3							2		5									5	1	1	5	2	5	2	1	1	1	2	2	4	2	5	3	5	4	4	3	5	2	4	1	1	5	2
15632907	2	35			3							2		3									4	1	1	4	4	4	2	2	2	2	4	2	5	4	4	2	3	3	3	2	4	4	2	1	3	5	1
15900797	2	54			4							2		3									2	1	1	4	1	5	1	1	1	1	1	2	5	3	3	1	4	3	4	4	4	1	3	1	2	3	3
16223583	2	52			4							1		3									2	1	1	4	2	5	1	1	1	1	1	2	4	5	1	2	2	5	1	4	4	5	1	1	2	4	2
16313368	2	22			2							2		5									5	2	1	5	4	5	1	1	1	1	1	3	3	4	5	3	3	4	4	3	5	4	3	1	2	5	2
16315617	2	54			4							1		4									2	1	1	5	3	4	1	2	2	1	5	1	3	4	2	2	5	4	3	2	4	1	2	1	2	5	1
16339668	2	58			5							1		5									2	1	1	4	3	3	1	5	1	4	4	2	2	3	4	2	3	4	3	4	4	4	4	1	3	4	2
16408530	2	52			4							2		1									2	1	1	5	5	5	5	5	5	5	5	2	1	5	5	1	3	3	3	1	5	3	4	1	2	5	1
16528604	2	29			3							2		5									5	2	1	4	4	5	4	4	5	5	4	2	5	4	4	1	2	5	3	4	1	5	3	2		4	3
17055173	2	33			3							2		5									5	2	1	3	3	3	4	4	4	4	3	2	2	3	4	3	4	3	4	4	4	4	3	1	1	4	2
17236968	2	55			4							2		3									3	1	1	3	2	4	3	2	1	2	3	2	2	4	5	1	5	2	4	4	5	3	4	1	1	4	3
17243897	2	35			3							2		2									2	2	1	2	4	3	2	3	2	5	4	2	5	4	4	2	2	4	3	3	4	5	4	2		2	3
17367564	2	69			5							2		5									5	1	1	2	2	3	3	1	2	1	4	2	3	2	4	4	3	2	4	2	5	2	5	1	3	5	2
17382189	2	43			4							2		6									5	3	1	4	4	4	3	4	2	3	3	2	3	4	3	2	3	4	2	2	4	3	2	1	2	4	2
17483800	2	48			4							2		1									2	3	1	4	3	4	2	5	2	3	3	2	2	2	4	2	3	4	3	3	3	3	4	1	3	4	2
17590491	2	42			4							2		2									4	2	1	2	2	3	5	2	2	5	4	2	5	2	5	4	3	5	4	2	4	5	4	1	3	1	4
17700043	2	54			4							2		5									2	1	1	3	2	4	1	1	1	1	1	2	2	2	3	1	5	2	4	3	5	1	2	1	3	4	2
17752474	2	54			4							1		6									3	1	1	5	5	5	1	1	1	1	1	2	5	3	5	3	3	2	4	3	4	4	4	1	3	5	1
17989440	2	34			3							1		7									5	1	1	5	4	5	2	3	2	1	1	2	5	5	4	4	5	1	2	4	4	3	5	1	2	4	3
18000796	2	51			4							2		7									3	1	1	5	4	5	1	1	1	1	4	2	5	1	4	3	5	5	5	4	4	1	4	1	2	5	3
18014922	2	32			3							1		6									5	3	1	4	3	4	2	3	3	3	4	2	3	4	4	3	4	4	4	3	4	3	4	1	3	4	4
18040242	2	31			3							2		1									2	5	1	3	1	5	5	5	1	5	4	2	3	3	5	5	5	4	5	5	5	3	5	1	2	5	5
18111902	2	43			4							1		5									2	2	1	4	3	4	2	2	2	2	2	2	3	4	4	4	3	3	1	4	3	4	4	1	3	5	1
18165641	2	29			3							1		5									5	1	1	3	4	4	2	2	1	2	1	1	4	4	4	4	4	4	4	4	4	4	3	1	3	4	4
18224200	2	28			3							2		6									5	1	1	2	2	4	4	3	2	2	4	2	4	4	4	2	2	2	3	2	4	4	4	1	3	4	2
18251533	2	28			3							2		3									5	1	1	4	1	4	2	1	1	1	3	2	4	4	4	2	2	2	3	2	4	4	4	1	1	5	3
18460517	2	53			4							1		2									3	1	1	1	1	2	1	1	1	1	1	1	2	5	3	3	2	4	3	3	4	4	1	1	2	4	3
18853455	2	30			3							1		4									3	2	1	5	1	4	5	4	4	5	4	3	3	4	3	5	4	5	5	5	5	4	5	1	3	5	4
18866913	2	23			3							2		3									3	2	1	2	2	4	3	5	2	5	5	2	2	4	5	2	3	3	3	1	5	4	2	1	3	5	1
18878957	2	39			4							2		4									3	4	1	5	4	5	1	1	1	1	2	2	6	1	5	3	5	4	4	5	4	1	5	1	3	5	2
18915613	2	32			3							1		6									5	1	1	3	2	4	3	3	2	2	4	2	2	4	4	2	3	4	3	2	4	3	3	1	2	3	3
18917749	2	45			4							1		6									5	3	1	2	1	1	3	3	4	3	4	2	3	4	3	3	1	2	3	4	4	4	5	1	2	3	3
18949480	2	58			5							2		7									4	1	1	1	1	4	1	1	1	1	2	2	5	4	4	2	3	4	4	3	4	3	3	1	3	5	2
18952292	2	48			4							1		3									5	1	1	1	1	3	4	4	1	3	4	2	5	4	4	2	5	5	2	1	4	3	2	1	2	2	4
18996542	2	41			4							2		5									2	1	1	5	3	4	5	5	5	5	5	3	3	4	5	1	3	3	5	5	5	3	4	1	1	3	3
19001788	2	41			4							2		3									5	3	1	4	3	4	5	3	4	4	4	2	2	3	3	5	4	4	4	5	5	3	4	1	3	3	5
19022776	2	23			3							2		5									3	2	1	5	4	5	1	1	1	1	1	3	4	3	5	2	4	3	4	2	4	3	5	1	3	4	3
19185405	2	32			3							2		6									3	4	1	4	3	4	3	3	3	3	3	1	4	3	3	4	3	4	3	3	4	4	4	1	2	4	3
19249354	2	65			5							1		5									4	1	1	4	3	4	1	1	1	1	1	2	4	2	3	4	2	2	3	3	3	4	2	1	2	5	2
19288516	2	20			2							2		8									4	2	1	5	2	5	3	5	1	4	2	1	7	5	5	1	5	5	4	5	4	3	3	1	4	2	4
19321618	2	65			5							1		1									2	1	1	4	1	2	4	4	4	3	4	2	3	2	3	2	1	4	2	4	5	3	4	2		5	2
19419109	2	39			4							1		4									4	1	1	3	4	4	4	3	4	3	3	2	4	4	4	4	4	4	4	3	4	4	3	1	3	4	3
19562549	2	24			3							1		6									3	4	1	3	4	4	5	5	3	4	2	2	2	3	3	3	2	4	4	5	4	2	2	1	2	5	4
19593682	2	51			4							1		3									2	2	1	4	1	1	1	1	1	1	1	2	3	4	5	2	4	2	4	2	5	3	3	1	2	5	1
19623814	2	35			3							2		2									5	1	1	3	4	3	4	3	3	3	3	2	1	4	3	4	4	3	2	3	3	4	3	1	2	3	3
19771287	2	53			4							1		7									5	1	1	4	4	4	1	2	2	2	2	2	5	2	3	1	4	2	4	2	4	1	4	1	3	2	4
19924499	2	52			4							1		3									2	1	1	3	3	4	1	1	1	1	2	1	2	1	3	1	4	3	4	3	4	1	3	1	2	4	2
19957875	2	25			3							1		4									4	1	1	5	4	4	4	4	4	4	4	3	4	4	4	4	4	4	4	4	4	4	5	1	3	5	4
19975342	2	68			5							1		5									5	1	1	5	5	5	1	3	1	3	3	2	4	4	3	3	4	4	3	3	4	3	2	1	2	4	2
20125642	2	42			4							2		5									3	3	1	3	2	4	1	3	2	1	4	1	3	5	5	3	5	4	1	2	4	4	1	1	2	5	1
20141046	2	30			3							1		6									4	3	1	3	4	4	4	3	3	3	2	2	3	3	3	4	4	3	4	2	3	2	3	2		4	3
20187016	2	23			3							2		7									5	1	1	5	4	4	4	2	2	2	4	2	1	3	4	2	4	4	4	2	4	2	4	1	3	2	4
20426736	2	50			4							1		4									5	1	1	1	1	4	4	5	5	5	5	2	4	4	2	2	2	2	3	4	4	4	4	1	2	4	4
20442592	2	46			4							1		6									3	2	1	3	1	5	1	1	1	1	1	2	5	3	5	2	4	4	5	1	5	2	4	2		5	1
20486101	2	49			4							1		5									2	3	1	3	3	2	2	3	4	2	1	1	4	2	3	2	3	2	1	1	3	3	1	1	2	1	2
20893044	2	29			3							1		7									5	1	1	4	3	1	2	2	4	2	3	2	3	4	4	1	4	3	4	2	4	2	4	1	3	3	4
20988512	2	47			4							1		7									5	1	1	4	4	3	1	1	1	1	1	2	5	5	5	4	4	2	2	4	5	3	4	1	3	3	3
21205176	2	40			4							2		3									5	3	1	3	4	5	1	1	1	2	4	2	2	2	4	1	4	2	4	2	5	2	4	1	2	4	3
21234049	2	50			4							1		5									2	1	1	1	1	3	1	1	1	1	1	2	6	5	4	4	1	2	1	4	5	5	3	1	4	4	2
21537198	2	50			4							2		4									4	2	1	4	4	4	2	2	2	4	2	2	5	4	4	4	4	4	4	2	4	4	4	1	3	4	4
21632804	2	30			3							2		5									4	2	1	4	4	3	4	4	5	4	5	3	4	4	5	5	5	4	4	3	4	5	4	1	3	4	3
22085609	2	35			3							2		6									5	2	1	3	3	3	4	3	2	4	3	2	4	3	2	3	4	4	2	3	3	2	3	1	2	4	3
22092069	2	51			4							2		4									2	1	1	4	3	4	2	2	2	1	2	4	1	3	4	4	3	4	3	2	2	2	2	1	3	4	2
22157831	2	37			4							1		3									2	1	1	5	1	3	1	1	1	1	1	1	1	3	5	1	5	3	5	1	5	1	5	1	3	5	1
22193210	2	55			4							2		5									2	1	1	5	5	5	4	5	3	5	4	2	4	4	4	2	2	3	3	3	4	4	3	1	3	4	3
22224998	2	22			2							1		5									3	1	1	4	4	3	3	4	4	1	3	3	5	4	3	4	3	3	3	4	3	3	4	1	3	3	3
22408888	2	29			3							1		3									5	1	1	3	3	2	4	3	1	3	2	3	3	2	1	2	3	2	4	3	3	3	3	2		2	3
22497069	2	62			5							2		2									5	1	1	2	1	3	4	5	4	5	4	2	2	5	4	2	3	5	2	3	4	4	1	1	2	5	1
22520211	2	48			4							2		6									2	2	1	5	5	5	1	2	1	3	3	1	6	4	4	4	4	4	4	4	4	4	4	1	1	5	1
22538590	2	39			4							2		6									5	2	1	1	1	3	5	5	5	5	5	1	5	3	3	1	3	3	3	3	3	3	3	2		4	1
22815109	2	66			5							2		4									2	1	1	3	3	4	1	1	1	1	1	2	3	4	4	2	3	3	3	2	3	3	4	1	2	4	2
22889646	2	26			3							2		3									4	1	1	5	5	5	2	3	2	3	4	2	5	3	4	2	4	3	5	4	5	3	5	1	3	4	5
22999290	2	44			4							1		5									3	3	1	5	1	3	2	3	3	1	1	1	6	4	5	2	4	3	5	2	4	3	4	1	2	2	4
23015988	2	20			2							1		2									3	1	1	4	4	4	5	4	5	5	5	2	4	4	4	5	2	4	4	3	5	4	4	2		4	5
23039763	2	37			4							2		4									5	1	1	4	5	4	4	4	1	4	4	1	3	1	4	1	3	3	4	4	5	4	4	1	3	4	3
23336272	2	19			2							2		6									3	1	1	2	1	3	3	3	4	1	2	2	1	5	2	1	2	1	1	4	4	4	5	1	2	3	4
23468668	2	59			5							1		5									3	1	1	4	4	4	4	4	4	4	4	3	6	3	4	4	3	4	4	4	4	3	4	1	3	4	2
23526877	2	27			3							2		5									5	1	1	2	1	4	5	5	5	4	5	2	3	4	4	4	4	4	2	3	4	4	4	1	2	4	2
23540850	2	53			4							1		7									2	2	1	5	4	4	2	3	2	2	1	2	6	4	5	4	5	3	3	3	4	2	3	1	2	3	2
23582328	2	68			5							2		5									5	1	1	3	3	4	1	2	2	2	2	2	3	3	4	3	3	1	3	2	4	2	4	1	2	4	2
23606978	2	63			5							1		2									3	1	1	5	3	4	4	2	2	2	4	2	4	4	3	2	4	4	3	4	4	4	4	1	2	4	3
23679343	2	22			2							2		7									3	1	1	4	4	4	2	1	1	2	2	1	2	5	4	4	2	2	4	4	4	4	2	1	2	4	2
23841094	2	49			4							2		5									5	1	1	2	2	4	2	2	3	2	4	2	4	3	4	3	4	5	3	2	4	3	4	1	2	4	2
23860025	2	30			3							2		2									2	2	1	1	1	1	1	1	2	1	1	2	2	1	1	1	3	2	2	2	1	2	1	1	2	3	1
23990973	2	62			5							2		2									3	1	1	3	3	4	2	1	2	2	2	2	1	4	5	2	3	4	3	3	4	4	4	1	2	3	4
24188804	2	25			3							2		5									3	4	1	3	3	4	4	4	4	4	4	1	5	2	3	1	4	2	5	2	5	2	5	1	3	5	2
24194168	2	57			5							1		1									5	1	1	4	3	2	2	5	2	3	3	2	3	3	3	3	3	3	4	3	3	2	4	1	3	3	3
24224404	2	22			2							2		3									5	1	1	3	4	5	2	4	3	4	2	2	5	3	4	4	4	3	4	2	3	5	5	1	2	4	3
24497066	2	25			3							1		2									5	4	1	4	4	4	4	3	3	4	4	2	3	4	4	4	4	3	3	4	3	4	4	1	3	4	3
24513212	2	39			4							2		3									4	1	1	2	2	2	4	2	4	4	4	2	2	5	4	2	2	3	1	2	4	5	4	1	2	5	2
24651634	2	60			5							2		6									5	1	1	4	4	4	1	1	1	1	2	2	5	3	4	1	4	4	4	4	4	2	3	1	2	5	4
24771410	2	21			2							1		3									3	1	1	5	5	5	5	5	5	5	5	2	3	1	5	1	5	3	5	1	5	1	5	1	3	4	3
24871791	2	25			3							1		5									4	2	1	5	5	3	3	2	1	2	2	4	7	5	4	4	4	4	4	3	3	3	5	1	3	1	3
24987629	2	58			5							1		3									2	1	1	3	2	5	4	1	4	4	3	2	3	2	4	1	4	5	5	2	4	2	4	1	4	4	2
24988075	2	20			2							1		2									3	1	1	3	4	3	4	2	3	3	3	2	2	4	4	2	3	3	4	3	4	3	3	1	3	4	3
24999646	2	31			3							1		7									2	4	1	4	4	4	4	5	1	3	2	2	3	4	2	4	2	3	3	5	2	5	2	1	3	1	4
25058091	2	48			4							1		7									5	1	1	1	1	3	5	5	5	5	5	4	1	2	2	3	5	2	4	3	4	1	4	1	2	5	2
25173652	2	59			5							1		2									5	2	1	3	2	1	1	1	1	1	1	2	3	2	4	1	5	4	4	2	4	1	4	1	2	5	1
25182865	2	36			4							2		7									3	2	1	5	5	5	1	3	1	1	3	1	4	3	5	3	3	3	5	3	5	4	3	1	3	5	3
25458873	2	68			5							1		3									5	1	1	5	3	3	1	1	1	1	1	2	3	4	4	2	3	1	3	2	4	2	4	1	3	4	1
25513451	2	68			5							2		3									2	1	1	2	2	4	3	2	2	2	3	2	1	3	3	4	3	3	2	4	3	4	4	1	2	5	1
25599564	2	32			3							2		3									1	3	1	4	4	4	4	4	5	5	4	2	2	4	4	2	2	4	3	3	4	4	3	1	1	5	1
25605901	2	55			4							2		2									3	1	1	3	2	4	1	1	2	1	2	2	4	4	4	2	3	2	2	2	5	3	5	1	3	3	3
25646923	2	50			4							1		7									5	3	1	4	4	4	2	2	2	2	4	2	6	3	4	3	4	2	4	3	4	3	4	1	3	4	3
25686731	2	28			3							2		2									2	2	1	4	4	4	3	3	3	4	4	1	3	3	5	3	4	4	4	4	4	4	3	1	2	3	4
25707604	2	34			3							1		1									2	2	1	4	4	3	3	4	4	3	4	1	4	4	3	4	4	4	4	3	4	3	4	1	2	4	3
25760496	2	47			4							1		8									5	4	1	4	4	4	4	4	4	4	4	2	6	4	4	2	4	3	4	3	4	3	4	1	2	4	2
25802255	2	68			5							1		5									4	1	1	4	4	3	1	3	1	1	1	2	5	3	4	2	4	5	3	4	4	1	4	1	3	3	2
25870191	2	20			2							2		5									3	1	1	3	4	4	4	3	3	4	4	2	3	4	4	4	3	4	3	4	3	5	5	1	3	3	3
25963056	2	53			4							2		6									2	1	1	5	5	5	3	3	3	3	3	1	6	4	4	2	3	2	4	2	4	2	3	1	2	2	4
25973318	2	51			4							2		2									2	2	1	4	1	5	5	5	1	5	4	2	2	3	1	1	5	5	3	3	5	3	3	1	1	5	1
26095401	2	64			5							1		7									5	1	1	4	4	4	2	1	2	1	4	2	4	4	4	2	3	3	4	2	4	3	3	1	2	5	1
26212385	2	51			4							1		5									5	2	1	5	4	5	1	1	1	1	1	2	3	3	5	1	4	4	5	1	5	1	5	1	3	4	4
26260567	2	24			3							1		5									5	3	1	3	2	4	5	5	5	5	5	2	3	4	3	5	3	5	5	4	4	4	3	1	3	1	5
26298500	2	51			4							1		8									2	1	1	5	5	5	1	1	5	1	2	2	5	3	4	2	3	3	3	2	4	3	3	1	3	2	3
26327780	2	33			3							2		5									5	2	1	5	2	3	3	2	3	2	3	2	5	4	4	2	4	2	4	4	4	2	4	1	3	4	3
26540951	2	41			4							1		7									5	2	1	4	2	4	1	1	1	1	1	2	5	3	4	1	4	5	4	2	5	3	4	1	3	3	4
26558438	2	52			4							2		4									4	3	1	4	4	4	4	2	1	3	1	2	3	3	4	1	4	3	4	3	4	2	4	1	3	4	2
26657465	2	35			3							2		6									4	4	1	5	4	5	2	2	4	2	3	2	5	2	2	4	3	2	5	4	5	3	5	1	2	4	2
26877449	2	55			4							2		2									5	1	1	1	1	3	5	4	1	5	3	2	3	3	2	1	3	1	5	5	5	2	5	1	3	3	2
26977717	2	25			3							2		1									4	2	1	5	3	5	1	1	2	1	3	2	2	3	4	2	2	5	3	2	5	4	5	1	3	2	4
27013890	2	52			4							1		6									5	1	1	4	3	4	2	2	2	2	4	2	4	3	4	2	3	2	2	3	4	3	3	1	3	5	1
27098065	2	54			4							2		6									2	1	1	3	3	4	4	3	3	3	4	2	4	4	3	4	3	3	1	3	3	4	1	1	3	5	1
27122335	2	66			5							2		8									5	1	1	3	2	5	1	1	1	1	1	2	2	3	4	1	3	1	4	3	5	3	5	1	2	5	2
27180555	2	67			5							2		4									1	1	1	2	2	3	2	2	3	2	2	2	2	3	4	3	4	3	3	3	4	3	3	1	1	4	2
27270450	2	28			3							1		7									4	2	1	4	4	4	5	4	4	4	4	3	6	4	4	4	5	5	4	4	5	4	4	1	4	4	5
27321408	2	66			5							1		2									2	1	1	4	5	4	1	5	1	3	4	2	2	5	5	1	5	1	3	1	5	2	4	1	1	5	1
27325605	2	55			4							1		4									5	1	1	4	3	5	1	1	1	1	2	1	5	2	4	3	2	1	3	1	5	3	5	1	3	4	2
27452123	2	52			4							2		5									4	2	1	2	1	3	5	5	3	5	5	2	7	4	2	1	2	3	5	2	5	3	4	1	3	2	3
27507197	2	46			4							2		5									2	2	1	4	3	3	2	2	2	2	4	2	5	4	4	2	4	3	3	2	4	2	3	1	2	4	2
27517447	2	33			3							2		5									4	3	1	3	2	3	4	2	2	4	4	2	4	3	4	3	3	2	4	2	4	3	3	1	2	3	3
27696224	2	61			5							1		3									2	1	1	2	1	2	2	1	1	1	4	2	4	4	4	3	2	4	2	4	4	3	2	1	3	5	3
27782291	2	27			3							2		5									5	1	1	1	1	1	2	2	1	2	5	2	1	5	5	2	1	1	1	5	4	5	5	1	3	5	1
27858194	2	49			4							2		5									2	1	1	3	3	4	1	1	1	1	1	2	3	3	4	3	3	3	4	1	5	3	3	1	2	4	2
27908244	2	54			4							2		4									5	1	1	2	2	2	1	2	2	2	3	2	1	3	3	4	4	1	4	1	4	2	3	1	3	4	3
28511568	2	38			4							2		7									5	3	1	4	5	5	4	5	5	5	4	3	5	4	5	5	5	5	4	4	5	4	5	1	3	4	4
28560479	2	36			4							1		6									5	3	1	2	5	3	4	4	4	3	3	2	4	3	4	5	4	4	2	4	3	3	2	1	3	3	2
28653634	2	59			5							2		2									2	1	1	1	1	4	1	1	1	1	1	2	1	5	5	2	5	1	5	1	5	2	5	1	1	5	1
28690016	2	64			5							2		7									5	1	1	4	3	5	1	1	1	1	1	1	6	5	5	1	4	4	5	3	5	2	4	1	4	3	4
28860823	2	29			3							2		3									5	3	1	4	2	4	3	3	3	5	5	2	4	5	4	4	4	3	3	4	3	4	4	2		4	3
28893608	2	27			3							2		6									5	2	1	5	4	5	2	3	2	4	3	2	4	4	4	2	3	3	4	2	3	3	3	1	3	3	2
28919178	2	66			5							2		6									4	1	1	2	1	1	4	3	3	3	3	2	3	2	1	4	1	3	3	5	3	5	5	1	1	3	3
28956404	2	21			2							1		1									5	1	1	4	2	4	5	3	2	5	3	1	3	3	3	3	2	4	3	4	5	4	4	1	3	5	2
29092401	2	20			2							2		1									3	1	1	3	4	5	5	5	4	4	5	2	2	1	4	4	2	1	5	3	4	5	5	1	3	4	3
29347499	2	55			4							1		6									3	1	1	4	3	2	1	1	1	1	1	2	4	5	1	4	4	3	1	4	4	2	4	1	3	5	1
29390275	2	51			4							1		8									5	1	1	1	1	4	5	5	5	5	5	2	4	4	3	2	1	4	1	4	5	5	5	1	3	3	3
29428401	2	52			4							1		4									2	1	1	4	4	4	2	2	2	2	2	1	5	2	2	3	4	2	4	2	3	2	4	1	3	5	1
29518607	2	25			3							2		6									4	3	1	3	2	4	4	3	2	3	4	2	4	4	3	3	4	4	2	3	3	2	4	1	3	2	3
29694435	2	23			3							2		3									3	3	1	2	3	4	3	3	4	3	2	3	4	3	4	3	4	2	2	2	3	4	2	1	2	2	3
29700268	2	56			5							2		4									4	1	1	5	5	4	2	2	1	2	4	2	4	3	3	2	4	2	5	3	5	3	5	1	3	2	2
29834979	2	44			4							2		1									2	1	1	3	1	4	3	5	5	5	3	1	3	4	5	2	3	5	1	3	3	4	1	1	2	3	2
29988454	2	19			2							2		6									5	1	1	4	4	4	1	1	1	1	1	2	4	4	4	2	4	1	4	1	2	4	1	2		4	1
30040188	2	62			5							1		4									2	1	1	4	3	5	2	3	1	2	2	2	4	2	4	1	4	4	4	4	5	2	4	1	2	5	3
30043828	2	34			3							2		5									5	5	1	3	1	4	4	3	5	3	4	2	4	1	5	2	3	4	3	3	3	5	4	1	3	5	1
30119346	2	51			4							1		2									3	4	1	5	4	4	1	1	1	1	1	2	4	4	4	4	3	4	2	2	3	1	3	1	1	5	1
30430166	2	65			5							1		7									5	1	1	4	4	3	1	1	1	1	1	2	6	4	3	2	4	3	2	3	4	1	4	1	3	5	5
30439527	2	67			5							1		2									1	1	1	3	2	4	2	1	1	1	3	2	2	3	5	1	4	5	4	3	3	2	4	1	1	5	1
30477585	2	22			2							2		2									2	2	1	2	2	3	5	5	5	5	5	2	3	5	4	4	2	4	2	3	5	5	3	1	2	3	3
30513853	2	45			4							1		7									5	1	1	3	3	4	4	4	2	3	4	2	1	4	4	2	4	3	3	2	4	2	2	1	2	4	3
30518458	2	33			3							2		6									3	1	1	5	5	5	5	3	3	3	5	2	5	1	5	1	1	3	5	2	4	3	5	1	1	3	3
30572971	2	54			4							2		5									5	1	1	1	1	4	4	4	4	3	4	2	3	4	3	1	4	2	3	2	5	2	4	1	2	4	2
30630514	2	45			4							1		5									1	1	1	3	4	5	3	3	3	3	4	1	5	3	3	4	3	3	3	4	2	3	3	1	1	3	4
30754024	2	65			5							2		5									3	1	1	3	4	4	1	1	1	1	4	2	4	3	4	1	5	3	4	4	4	2	4	1	3	4	2
30792028	2	62			5							1		5									4	1	1	3	3	4	1	1	2	2	3	2	4	4	5	2	2	5	1	3	5	4	1	1	2	4	2
31139650	2	30			3							2		5									5	1	1	4	1	3	2	2	1	1	4	2	3	2	3	2	3	1	4	3	4	3	2	1	2	5	3
31293580	2	49			4							2		7									5	2	1	5	5	5	1	1	1	1	1	1	5	4	4	1	4	2	4	3	5	2	5	1	3	5	2
31482802	2	64			5							1		5									3	1	1	3	2	4	1	1	1	1	4	2	4	4	4	2	5	2	3	3	3	2	4	1	3	3	3
31519072	2	60			5							2		3									4	1	1	3	1	4	4	4	4	2	5	2	4	5	4	2	1	4	1	4	2	4	5	1	2	5	1
31528326	2	64			5							1		7									5	1	1	4	4	4	1	1	1	1	1	2	3	4	3	2	2	4	1	4	4	4	2	1	2	4	1
31654271	2	52			4							1		5									5	1	1	3	4	2	3	3	3	1	2	2	3	3	4	1	2	2	2	2	4	2	3	1	3	3	1
31686762	2	67			5							1		2									5	1	1	2	1	2	3	2	1	2	4	2	4	4	4	5	4	2	4	3	5	3	3	1	3	4	2
31769877	2	54			4							1		5									2	1	1	4	4	4	5	5	1	1	5	1	3	4	4	3	5	2	3	2	5	1	5	1	2	5	1
31883375	2	46			4							2		5									3	3	1	4	3	4	4	4	4	3	4	2	5	4	4	1	4	4	3	2	5	4	5	1	2	4	3
32101117	2	54			4							2		5									3	1	1	4	3	4	1	1	3	1	5	2	6	1	4	5	5	3	5	5	4	4	4	1	3	5	1
32129297	2	56			5							1		3									2	2	1	4	4	4	1	1	1	1	1	1	1	4	5	1	5	4	4	1	4	1	5	2		5	1
32401676	2	59			5							1		2									3	2	1	5	5	5	1	1	1	1	1	2	3	3	2	1	4	4	5	1	5	1	5	1	4	1	1
32531371	2	30			3							2		7									3	1	1	4	3	4	1	5	1	1	1	2	3	4	3	2	3	4	3	3	3	4	4	1	2	2	4
32552750	2	34			3							2		8									5	4	1	5	5	5	5	5	5	5	5	2	4	4	5	4	4	4	4	5	5	5	5	1	4	4	4
32562623	2	44			4							2		3									2	1	1	2	1	3	1	1	1	1	4	2	2	4	5	1	1	5	3	2	4	4	4	1	1	2	3
32742521	2	49			4							1		1									5	1	1	3	2	3	3	2	2	2	4	2	3	5	2	5	1	4	1	4	5	5	3	1	3	2	4
32994980	2	31			3							1		2									3	2	1	4	4	5	2	1	1	1	1	2	2	4	4	3	2	2	3	4	4	5	4	1	3	4	3
33326706	2	20			2							2		7									4	2	1	4	5	5	4	5	4	4	4	2	5	2	5	4	4	3	5	4	5	2	4	1	3	4	2
33368112	2	43			4							1		3									3	1	1	3	2	3	2	2	2	2	3	2	5	4	4	2	3	3	4	2	4	3	3	1	2	4	2
33488808	2	46			4							1		5									5	1	1	3	1	2	1	1	1	2	1	2	4	5	4	3	1	1	1	2	3	4	5	1	3	5	2
33579667	2	54			4							2		5									2	2	1	4	2	4	2	5	5	1	3	1	2	4	4	1	3	4	3	3	4	3	3	1	1	5	1
33588155	2	55			4							1		5									3	2	1	2	3	4	3	4	4	3	4	2	5	4	4	3	4	4	3	5	3	5	4	1	2	3	2
33588314	2	43			4							1		2									2	1	1	4	4	2	1	2	1	2	2	1	4	3	4	2	3	3	3	3	4	4	3	1	2	4	3
33604279	2	52			4							1		6									5	1	1	3	3	3	3	5	3	5	3	2	3	1	4	2	4	1	4	2	4	1	5	1	3	4	2
33617874	2	21			2							1		8									4	2	1	1	3	1	1	1	1	1	3	3	6	3	1	5	1	3	1	4	1	5	1	1	4	1	5
33640872	2	41			4							1		2									4	2	1	4	3	3	1	2	3	3	2	1	1	3	3	1	3	3	3	3	3	3	3	1	2	2	2
33642429	2	52			4							2		3									5	1	1	4	2	4	2	2	2	2	3	2	3	3	4	3	4	4	3	2	4	3	3	1	1	4	3
33671647	2	55			4							1		5									5	2	1	3	3	4	5	5	1	5	5	2	5	3	4	1	3	3	5	4	4	3	4	1	3	4	2
33691264	2	59			5							1		4									3	1	1	4	4	4	3	3	1	3	3	2	2	3	3	3	4	4	2	4	4	2	4	1	2	5	1
33748686	2	23			3							1		5									5	1	1	4	3	4	4	5	4	4	2	1	4	5	4	3	4	2	5	4	5	4	4	1	3	4	3
34486694	2	29			3							1		7									4	1	1	4	1	4	5	5	4	5	5	2	3	4	5	1	5	5	5	2	5	5	5	1	3	4	4
34561021	2	38			4							1		4									4	3	1	3	3	3	3	3	1	3	2	2	5	3	3	2	4	4	3	3	4	3	3	1	3	4	2
34635309	2	54			4							1		3									2	1	1	3	3	4	3	2	2	1	4	2	4	3	2	2	2	3	4	2	3	2	2	1	3	4	2
34839542	2	67			5							2		3									5	1	1	2	4	4	2	2	3	2	2	2	3	4	4	3	3	4	2	2	4	4	2	1	3	4	3
34923471	2	23			3							2		3									3	1	1	4	5	5	5	2	2	1	4	2	2	4	4	4	2	2	4	3	5	5	2	1	3	4	3
34967409	2	65			5							1		4									3	1	1	4	4	3	2	2	2	2	4	2	3	4	4	4	3	4	3	3	4	4	5	1	3	5	1
35013303	2	45			4							2		4									3	3	1	4	2	4	2	3	2	2	4	2	4	2	4	2	4	4	4	1	4	2	2	1	2	4	2
35127941	2	44			4							1		5									4	1	1	3	3	4	4	4	4	4	4	2	5	3	4	4	3	3	3	4	4	3	4	1	2	4	3
35393042	2	39			4							1		6									5	1	1	3	3	4	5	5	5	5	5	2	3	3	4	2	4	2	4	2	4	3	4	1	4	4	3
35833288	2	63			5							1		4									2	1	1	4	3	4	1	1	1	1	1	2	2	3	4	4	4	2	4	4	4	2	4	1	3	5	1
36028516	2	46			4							2		4									2	2	1	3	4	3	4	3	3	4	4	2	5	3	3	3	3	3	3	3	3	3	3	1	2	3	3
36039732	2	65			5							1		3									5	1	1	3	3	3	4	4	4	4	4	2	3	5	4	2	3	2	3	2	5	5	4	1	1	5	1
36264430	2	34			3							2		4									4	1	1	5	3	5	1	1	1	1	2	2	3	4	5	1	4	2	4	1	3	2	5	1	3	2	3
36314525	2	68			5							1		3									2	1	1	5	4	4	3	5	1	2	2	1	5	5	5	4	4	3	2	3	5	2	5	1	2	4	2
36379285	2	32			3							1		7									5	4	1	3	3	3	3	3	2	3	4	1	5	3	3	3	4	3	3	2	3	3	2	1	2	3	4
36431532	2	34			3							2		1									2	2	1	4	1	5	2	3	3	3	3	1	3	1	3	5	3	4	4	3	2	3	1	1	1	3	4
36655128	2	49			4							2		2									2	2	1	3	4	4	1	1	2	1	3	2	5	4	4	2	3	2	3	3	3	4	3	1	2	4	2
36775163	2	51			4							2		5									2	3	1	2	2	3	2	4	4	2	4	2	2	4	4	2	4	2	1	2	4	4	4	2		2	4
36856753	2	30			3							2		2									3	3	1	4	4	5	2	3	1	2	1	2	5	2	2	2	1	4	4	4	4	3	2	1	3	5	1
36883917	2	54			4							1		5									3	1	1	3	3	4	3	3	1	3	3	2	3	2	4	3	4	2	4	3	4	2	4	1	3	4	2
36971705	2	49			4							2		5									4	1	1	4	1	4	1	1	1	1	1	2	2	3	4	1	4	2	3	2	4	2	4	1	1	5	1
37094325	2	28			3							1		6									5	1	1	3	4	4	2	1	1	2	2	3	5	4	2	4	4	3	2	3	4	3	3	1	2	5	2
37325931	2	24			3							1		2									2	1	1	5	4	4	1	5	2	1	2	1	4	3	5	5	5	4	4	3	4	4	4	1	3	4	5
37426426	2	63			5							1		5									4	1	1	2	1	2	1	1	1	1	4	2	3	2	4	2	5	4	4	2	4	1	2	1	1	5	1
37518428	2	31			3							2		7									5	1	1	3	3	4	4	4	2	4	4	2	3	2	5	1	5	2	4	3	4	3	4	2		4	2
37546947	2	43			4							2		2									2	4	1	5	5	5	1	5	2	3	3	2	3	3	5	1	4	5	5	2	5	4	5	1	3	4	3
37751435	2	35			3							1		5									3	1	1	4	3	5	1	2	2	1	2	1	5	4	4	2	2	5	1	4	5	3	4	1	3	2	4
37927710	2	57			5							1		1									2	1	1	4	3	4	5	5	2	4	3	2	2	3	2	3	3	2	4	3	4	2	4	1	3	4	1
37946296	2	22			2							2		2									3	1	1	4	5	4	4	2	2	3	5	2	4	4	4	2	3	3	4	4	3	5	4	1	2	5	2
37947545	2	33			3							2		3									2	2	1	4	3	4	2	2	2	4	3	2	1	4	5	2	4	3	4	3	4	3	5	1	4	4	3
38110256	2	69			5							1		4									5	1	1	5	5	4	1	3	1	1	1	2	6	2	5	4	4	1	4	4	4	2	5	1	3	4	4
38141158	2	55			4							2		7									5	3	1	4	4	4	1	1	1	1	3	2	5	3	4	2	2	2	4	5	3	2	4	1	2	5	1
38185439	2	61			5							1		5									2	1	1	3	2	3	2	3	3	2	3	1	4	2	3	2	4	4	4	4	4	2	2	1	1	4	2
38340151	2	44			4							1		3									3	1	1	4	2	5	2	2	1	2	2	2	2	5	4	1	2	4	4	1	5	5	4	1	3	5	1
38413020	2	45			4							2		2									3	2	1	5	3	5	2	1	2	1	2	2	6	3	4	2	4	4	3	2	5	3	3	2		4	2
38474541	2	48			4							2		7									5	4	1	3	2	3	4	3	3	4	4	2	1	4	5	2	4	4	2	4	4	2	3	1	2	3	4
38710327	2	62			5							1		4									3	1	1	4	3	3	1	2	1	1	2	2	6	4	4	2	4	3	4	4	4	2	3	1	3	4	4
38881377	2	53			4							2		6									5	1	1	3	3	5	2	2	2	2	2	2	5	3	4	3	3	3	4	3	3	2	4	1	2	4	2
38963070	2	60			5							1		4									5	1	1	4	2	4	1	1	1	1	1	2	5	5	4	2	2	3	2	4	4	4	4	1	2	4	3
38995887	2	56			5							1		2									2	1	1	5	4	5	1	1	1	1	1	2	2	1	5	1	4	1	4	1	5	2	1	1	3	3	3
39116059	2	21			2							1		2									2	1	1	4	5	4	5	4	5	4	5	3	4	5	5	4	5	4	5	4	5	4	4	1	4	4	5
39292743	2	57			5							2		7									5	5	1	5	5	4	5	5	4	4	5	3	5	4	4	4	4	5	5	4	5	5	5	1	4	5	4
39310433	2	64			5							1		6									5	1	1	2	2	3	5	4	1	5	5	2	3	2	4	2	5	2	4	4	4	2	4	1	2	3	3
39647922	2	50			4							1		3									2	1	1	3	3	3	1	1	1	1	1	2	4	1	3	1	5	3	4	2	4	1	4	1	3	3	3
39745688	2	32			3							2		4									2	3	1	4	1	2	1	1	1	1	1	2	2	5	5	1	3	3	4	2	5	4	5	1	2	3	3
39786004	2	18			2							1		4									3	1	1	5	4	4	3	4	4	3	4	2	6	3	5	2	4	5	4	4	4	2	5	1	3	3	4
39788554	2	29			3							2		4									5	4	1	5	5	5	1	3	1	2	3	3	6	5	5	1	5	5	5	1	5	1	5	1	3	1	5
39916801	2	19			2							2		4									5	1	1	3	5	5	4	4	4	4	4	2	2	5	4	4	2	4	2	3	4	4	4	1	2	4	2
39952472	2	54			4							1		7									5	1	1	4	4	5	2	2	4	2	3	2	6	4	4	2	5	2	3	1	4	1	4	1	4	4	2
39952714	2	41			4							1		2									5	1	1	4	4	5	4	3	2	2	4	2	5	5	4	3	2	4	1	5	4	3	4	1	4	4	2
40022243	2	62			5							1		8									5	1	1	2	1	4	1	2	1	1	1	2	4	4	4	2	3	4	4	3	5	2	4	1	2	5	1
40100962	2	40			4							1		3									3	1	1	5	4	4	1	1	1	1	4	2	2	3	4	3	3	2	3	3	4	3	4	1	3	2	3
40122638	2	33			3							2		6									4	3	1	4	3	4	4	2	2	4	4	2	5	2	5	3	2	3	5	4	5	2	5	1	2	3	3
40156002	2	36			4							2		3									5	1	1	2	4	4	1	1	1	1	4	2	5	5	1	2	1	1	2	2	4	5	4	1	2	4	2
40193394	2	61			5							1		4									1	1	1	4	3	4	2	2	3	2	3	2	3	3	4	2	4	4	3	2	4	2	4	1	2	2	4
40227006	2	20			2							1		8									4	2	1	2	2	4	3	3	3	2	3	2	5	3	3	3	2	4	3	4	3	4	2	1	3	4	2
40260750	2	29			3							2		6									5	1	1	3	2	4	2	2	2	2	3	2	4	2	4	3	4	4	4	4	3	2	4	1	2	3	2
40339950	2	67			5							1		5									2	1	1	4	2	3	1	1	1	3	4	2	4	5	5	1	5	5	2	3	4	1	2	1	2	5	1
40511857	2	50			4							1		6									5	1	1	3	3	2	1	2	2	2	3	2	5	4	4	3	3	4	2	4	5	4	3	1	3	4	2
40682883	2	22			2							2		6									3	5	1	1	1	1	1	1	1	1	1	2	1	5	4	4	4	2	2	4	4	2	4	2		4	5
40787356	2	47			4							2		2									5	5	1	3	2	4	1	3	1	1	1	2	2	3	3	3	2	3	2	3	3	4	3	1	2	4	2
40814436	2	29			3							2		4									5	1	1	2	2	4	2	3	3	2	4	2	2	4	4	2	2	3	2	2	4	4	4	1	2	4	3
40988364	2	52			4							2		2									2	1	1	5	5	5	1	1	1	1	1	2	4	5	1	4	2	1	1	4	5	5	4	1	2	5	1
40994731	2	20			2							1		5									3	1	1	5	4	4	2	2	2	4	2	1	5	3	5	2	3	2	3	2	4	3	4	2		3	4
41071976	2	35			3							1		7									2	3	1	5	5	5	4	5	5	5	5	3	6	5	5	1	3	4	5	4	5	1	5	1	2	5	5
41236616	2	65			5							1		5									3	1	1	5	5	4	2	2	1	1	3	2	4	2	4	2	4	2	5	2	3	2	4	1	3	4	2
41431356	2	63			5							1		5									2	1	1	4	3	3	2	2	2	2	2	1	2	3	4	3	4	3	4	2	4	2	4	1	3	2	4
41608759	2	36			4							2		4									5	1	1	3	4	4	4	4	4	4	4	2	6	4	2	2	4	1	1	3	4	2	5	1	1	5	1
41636567	2	26			3							2		5									3	1	1	3	1	5	1	1	1	1	1	2	4	4	5	3	4	5	2	5	5	5	5	2		4	4
41795736	2	33			3							1		6									3	4	1	4	2	5	5	2	2	2	5	2	6	2	4	2	2	2	4	5	4	3	2	1	2	2	4
41808707	2	39			4							2		5									2	3	1	4	4	4	4	4	4	4	3	2	2	4	4	4	4	3	4	4	4	3	4	2		3	3
41975284	2	53			4							1		4									2	1	1	3	3	3	4	4	1	4	4	2	4	4	3	4	3	2	1	4	3	2	4	1	2	5	1
42144469	2	48			4							1		1									2	1	1	4	3	3	4	5	4	4	4	2	3	2	4	2	4	3	4	3	5	2	3	1	1	4	2
42167175	2	61			5							1		1									2	1	1	4	3	4	3	4	1	4	3	2	3	2	4	3	4	2	3	2	3	3	4	2		5	5
42320387	2	56			5							1		1									2	1	1	5	2	4	3	4	2	2	5	2	4	4	5	2	3	3	2	4	4	4	3	1	3	5	1
42531186	2	66			5							1		3									3	1	1	3	3	3	2	2	2	2	3	2	6	3	3	3	4	4	3	3	4	2	3	1	2	3	3
42575469	2	21			2							1		3									2	2	1	4	3	2	4	1	2	3	2	3	4	4	4	3	3	2	2	1	4	3	3	1	2	4	4
42620976	2	43			4							1		3									3	3	1	4	4	4	5	5	5	3	5	2	6	4	4	3	5	5	4	5	5	4	4	1	3	4	5
42725635	2	55			4							2		7									3	2	1	4	3	5	4	5	1	4	4	3	4	4	1	1	5	2	2	2	5	1	4	1	2	5	1
42762222	2	67			5							1		7									3	1	1	3	3	3	1	3	1	1	4	2	3	4	4	4	4	3	4	2	4	2	3	1	1	4	2
42809076	2	53			4							2		5									2	2	1	4	2	3	3	1	2	2	3	2	5	2	4	4	2	5	4	3	4	2	3	1	2	5	1
42809978	2	33			3							2		6									5	3	1	5	4	4	4	3	3	5	4	2	4	3	3	4	3	4	4	4	5	4	5	1	4	4	4
42833044	2	64			5							2		4									2	1	1	5	4	4	1	1	1	1	1	2	4	3	4	1	4	1	4	2	5	1	4	1	3	2	3
42858093	2	54			4							2		5									4	3	1	3	3	3	1	1	1	2	3	2	3	3	3	2	3	2	4	2	4	2	3	1	2	4	2
42893082	2	65			5							1		1									3	1	1	3	3	4	2	1	2	1	2	2	3	4	2	4	2	3	3	3	4	4	3	1	3	5	3
42903427	2	55			4							1		1									2	2	1	5	5	5	5	5	5	5	5	2	3	5	5	1	1	5	5	1	5	5	5	1	2	5	3
43125906	2	51			4							1		6									2	1	1	5	4	5	2	4	4	4	4	2	5	4	4	4	3	3	2	3	4	5	3	1	3	2	4
43194806	2	52			4							2		7									2	3	1	5	5	5	1	2	1	1	2	2	7	3	4	2	3	4	3	3	5	2	5	1	3	5	1
43223667	2	50			4							1		5									5	1	1	4	4	4	4	4	4	4	4	2	5	3	5	3	4	3	4	3	5	3	3	2		4	3
43250013	2	30			3							2		3									5	1	1	5	5	5	1	2	1	1	4	2	5	2	5	4	3	2	4	2	5	1	5	1	2	5	1
43306920	2	34			3							2		5									2	1	1	3	3	5	1	1	1	1	3	2	5	4	3	2	2	5	3	4	3	5	5	1	2	4	2
43358393	2	34			3							2		3									5	1	1	1	1	1	1	1	1	1	1	2	1	1	5	1	1	5	5	1	5	4	5	1	1	1	2
43629620	2	28			3							2		4									5	3	1	5	4	4	1	2	1	2	2	2	6	2	3	1	5	4	5	2	5	1	5	1	3	5	1
43705592	2	58			5							1		6									5	1	1	3	4	4	5	5	4	5	5	2	3	2	4	4	3	3	4	4	3	4	4	1	3	3	4
43761446	2	20			2							2		2									4	2	1	3	2	3	2	4	2	2	4	2	2	4	4	4	3	3	4	3	4	2	4	1	3	4	2
43914282	2	30			3							2		4									3	2	1	4	3	4	2	2	2	2	2	2	5	3	4	2	4	2	4	3	4	3	4	1	2	3	2
43981316	2	31			3							2		1									2	3	1	5	2	5	2	5	2	2	5	2	1	2	5	2	5	5	5	2	5	5	5	1	4	5	3
44129026	2	20			2							1		3									3	3	1	3	3	4	3	4	3	3	4	2	2	4	4	3	4	5	4	4	3	3	4	1	3	4	3
44138736	2	28			3							1		5									3	2	1	4	4	4	2	4	3	4	4	2	5	4	4	4	4	3	3	4	3	2	3	2		2	3
44178564	2	45			4							1		8									5	1	1	3	3	4	5	5	5	5	4	2	6	4	5	2	3	4	3	4	5	2	5	1	3	3	4
44245359	2	25			3							1		5									4	2	1	5	5	5	1	2	1	1	1	1	5	4	2	5	5	3	5	5	4	5	3	1	2	5	3
44253176	2	46			4							1		6									2	1	1	4	2	5	1	1	1	1	1	1	6	4	3	2	4	5	2	4	4	1	4	1	2	2	4
44367937	2	58			5							1		7									5	1	1	3	3	3	4	2	3	1	4	2	5	4	3	1	4	2	3	3	4	3	4	1	3	4	2
44368574	2	33			3							2		4									2	5	1	4	4	4	1	2	2	2	2	2	3	4	4	2	3	4	3	4	4	4	3	1	2	5	1
44501414	2	65			5							2		1									1	1	1	3	3	4	4	2	3	3	4	2	2	2	5	2	4	3	4	2	3	3	5	1	2	4	2
44639773	2	23			3							2		3									4	2	1	5	1	5	1	1	1	1	1	2	5	5	1	3	1	4	1	5	5	5	4	1	1	5	1
44711984	2	53			4							2		6									2	1	1	2	2	4	2	2	2	2	2	2	4	4	4	4	2	4	3	4	4	4	4	1	2	4	3
44721736	2	64			5							2		5									5	1	1	4	3	3	1	1	1	1	2	2	4	4	4	2	3	4	2	3	4	3	3	1	2	5	1
44725306	2	41			4							2		5									3	1	1	5	5	4	5	5	5	5	5	2	4	3	4	4	5	3	4	3	5	3	5	1	2	4	3
44801903	2	52			4							2		5									5	1	1	2	2	3	3	3	3	2	4	2	2	5	4	3	2	4	2	2	4	3	2	1	3	3	3
44908842	2	53			4							2		6									4	1	1	2	1	4	1	1	1	1	4	2	5	1	3	1	4	1	5	2	5	3	4	1	3	5	1
44910549	2	53			4							1		5									2	1	1	5	4	5	1	1	1	1	1	2	3	4	4	3	4	3	4	4	4	3	3	1	3	5	2
44993304	2	29			3							2		5									3	2	1	3	2	3	2	2	2	2	2	2	2	3	4	3	2	3	4	3	4	3	4	1	2	4	3
45095367	2	24			3							2		5									2	1	1	4	4	4	4	3	1	4	2	1	4	5	4	5	1	1	1	3	3	5	5	2		3	3
45257503	2	53			4							2		3									5	3	1	3	3	4	5	5	5	5	5	3	2	4	3	3	2	3	2	3	4	4	4	1	2	5	1
45447249	2	38			4							2		5									5	2	1	4	3	5	3	3	1	3	3	2	4	3	4	3	4	2	3	2	4	3	3	2		4	3
45584538	2	54			4							2		8									2	1	1	5	3	5	3	2	2	3	2	2	3	3	2	1	4	1	3	3	4	1	5	1	1	5	1
45705359	2	45			4							2		8									2	1	1	5	5	5	4	4	4	4	5	2	4	3	3	2	2	2	3	3	4	5	5	1	1	5	1
45742967	2	62			5							2		6									5	1	1	4	1	4	1	1	1	3	3	2	2	1	4	1	5	1	4	1	5	1	5	1	3	5	1
45881018	2	20			2							2		3									3	1	1	4	4	3	4	3	4	5	4	2	3	4	4	3	3	4	3	3	5	3	4	1	2	4	4
45971455	2	36			4							1		8									5	1	1	4	3	5	2	1	1	2	5	2	6	5	4	3	5	2	1	4	5	1	4	1	3	1	5
46114936	2	63			5							1		5									5	1	1	2	2	3	5	5	5	5	5	2	3	2	4	2	4	2	4	4	4	2	5	1	2	2	4
46198822	2	41			4							2		2									5	2	1	4	3	4	2	2	1	1	3	2	3	5	2	2	1	3	1	4	4	5	4	1	1	5	2
46288771	2	65			5							2		5									4	1	1	5	1	5	2	4	1	1	4	2	6	3	4	1	3	3	3	3	5	3	4	1	3	4	2
46311430	2	65			5							2		1									3	1	1	4	3	5	1	1	1	1	5	2	4	1	5	1	1	1	5	1	5	4	5	1	4	5	1
46462531	2	35			3							2		4									4	3	1	3	3	4	1	2	2	2	1	2	2	4	3	2	2	3	3	3	4	4	4	1	3	4	2
46499921	2	55			4							2		4									3	3	1	3	4	4	2	2	2	2	2	2	2	3	2	4	1	3	1	2	4	4	5	1	3	4	2
46511715	2	53			4							1		3									5	1	1	4	4	5	4	3	1	3	4	2	4	3	4	3	4	5	3	4	4	2	4	1	3	5	1
46583014	2	41			4							1		5									3	3	1	5	5	5	1	4	1	3	1	4	4	3	3	1	3	5	3	4	5	3	5	1	2	4	2
46591027	2	64			5							1		6									5	1	1	3	3	4	1	2	1	1	2	2	2	3	4	1	4	4	4	3	4	2	4	1	2	4	2
46635659	2	65			5							2		5									5	1	1	3	4	4	2	1	1	1	1	2	3	3	4	2	3	3	3	2	4	3	3	1	2	4	2
46840884	2	43			4							1		5									4	3	1	4	2	4	2	2	2	2	4	1	5	4	4	2	3	3	4	2	4	4	4	1	2	4	2
46851575	2	19			2							2		4									3	1	1	4	2	4	2	1	1	4	4	2	4	4	5	2	3	4	2	2	5	5	4	2		5	1
46852624	2	26			3							2		5									3	4	1	1	4	2	4	3	3	1	3	3	4	4	2	3	2	4	5	4	2	3	3	1	3	3	4
46938341	2	54			4							2		6									2	1	1	3	2	3	1	2	1	1	3	2	4	3	4	2	3	4	3	3	4	3	4	2		4	3
47010286	2	25			3							2		2									2	2	1	4	2	5	5	2	2	4	5	2	3	4	4	2	2	3	4	3	4	2	4	2		5	1
47093996	2	39			4							1		3									3	1	1	4	3	4	2	2	2	2	2	1	1	4	3	4	3	4	3	4	4	4	4	1	2	3	3
47106879	2	42			4							2		5									5	3	1	5	4	5	1	2	1	1	1	2	4	2	5	1	4	4	4	4	5	1	4	1	3	4	2
47119074	2	43			4							1		3									2	2	1	4	5	5	3	3	3	3	4	2	3	2	3	3	2	2	2	3	3	4	4	1	3	4	2
47145882	2	52			4							2		6									5	1	1	4	2	4	1	1	1	1	1	2	5	2	4	4	2	4	4	1	4	4	4	1	3	4	2
47249028	2	53			4							1		7									3	1	1	2	2	4	1	1	1	2	4	2	5	4	5	1	4	3	4	2	4	2	4	1	2	4	1
47320486	2	22			2							2		2									3	1	1	4	4	4	4	4	4	4	4	2	2	3	3	3	3	3	3	3	3	3	3	1	3	4	4
47440447	2	26			3							2		3									4	2	1	3	1	4	3	2	2	2	4	2	4	4	4	2	2	3	3	2	4	5	4	1	3	5	2
47654441	2	57			5							1		8									4	1	1	5	5	5	2	2	1	3	3	3	5	2	2	1	4	5	4	4	4	1	4	1	2	5	1
47676656	2	40			4							1		5									2	3	1	4	1	3	1	1	2	2	3	1	2	4	4	2	4	4	3	2	4	2	3	1	2	5	1
47944096	2	31			3							2		5									3	3	1	4	1	4	1	1	1	1	4	2	2	3	4	2	2	4	4	4	4	4	3	1	2	5	2
48031824	2	35			3							1		4									5	3	1	4	4	4	4	4	4	4	4	2	3	3	4	2	4	4	4	2	4	2	4	2		2	4
48034168	2	38			4							2		6									5	3	1	1	1	2	5	5	5	5	5	3	6	2	4	2	1	3	2	5	4	4	4	1	3	5	2
48139700	2	31			3							2		3									2	3	1	5	4	5	5	5	5	4	4	2	2	5	4	5	4	5	5	5	4	5	4	1	3	4	3
48550066	2	45			4							2		2									4	2	1	4	3	5	3	1	2	1	4	4	2	5	4	4	3	4	3	4	3	3	4	2		3	4
48611379	2	47			4							2		6									3	1	1	4	4	4	5	5	4	5	4	2	5	3	5	2	2	3	3	2	5	3	5	1	3	3	1
48630530	2	48			4							1		4									2	4	1	3	2	4	1	1	1	1	1	2	3	4	4	1	3	3	2	2	5	4	4	1	3	5	1
48705928	2	50			4							2		5									3	2	1	3	2	4	3	4	2	2	3	3	4	2	4	2	5	3	4	2	5	2	4	1	2	5	1
48847500	2	40			4							2		6									5	2	1	4	5	3	5	5	5	5	5	2	4	3	4	5	3	5	4	4	3	4	4	1	3	4	5
48966277	2	37			4							1		7									3	1	1	3	1	4	1	1	1	1	2	2	5	4	4	2	3	4	2	2	4	4	2	1	3	2	4
49080076	2	41			4							2		5									5	3	1	4	3	4	2	3	2	4	4	2	3	4	4	3	3	3	3	2	4	3	3	1	2	5	2
49356236	2	39			4							2		3									2	1	1	3	3	5	1	1	2	1	2	2	4	3	5	5	1	3	4	5	5	5	4	1	2	5	1
49381604	2	31			3							2		4									2	3	1	4	1	1	1	5	1	3	1	1	3	1	5	1	5	3	5	1	4	2	1	1	2	3	5
49484771	2	45			4							1		5									5	1	1	2	2	3	4	4	2	3	5	2	2	3	3	2	4	4	3	2	3	4	4	1	1	4	2
49639486	2	29			3							1		7									5	2	1	5	5	5	2	3	1	2	2	2	7	4	4	2	5	3	4	3	5	2	3	1	3	4	3
49645286	2	40			4							1		4									4	1	1	3	2	4	3	2	2	2	4	2	4	3	4	2	4	3	3	2	4	3	4	1	2	4	3
49826673	2	29			3							2		7									5	1	1	2	2	4	1	1	2	1	2	2	2	2	4	1	2	2	4	2	4	2	3	1	1	4	2
50044977	2	49			4							2		4									2	1	1	4	4	4	2	2	2	2	3	2	3	4	2	4	1	4	1	5	3	5	5	1	3	4	2
50187463	2	34			3							2		5									5	1	1	5	5	5	1	2	2	2	4	2	4	2	5	4	4	5	4	4	4	2	5	1	3	2	4
50198775	2	53			4							1		8									5	3	1	3	2	3	1	1	2	1	4	2	5	3	3	2	4	4	4	3	5	2	3	1	1	4	2
50300493	2	21			2							2		5									3	2	1	5	5	5	4	3	2	2	2	2	3	3	5	4	5	3	5	4	4	2	4	1	2	4	2
50667018	2	39			4							2		6									5	2	1	2	2	3	3	1	2	1	4	2	3	4	3	2	4	4	2	2	5	2	4	1	2	4	2
50748769	2	39			4							2		1									2	2	1	3	3	3	3	3	3	3	3	2	4	3	3	3	3	3	3	3	3	3	3	1	3	3	3
50769993	2	62			5							2		5									5	1	1	4	4	4	1	2	1	1	1	2	5	3	4	1	4	1	4	1	5	1	4	1	3	2	4
50772310	2	61			5							1		3									4	1	1	4	3	3	2	2	2	2	3	2	6	2	4	3	4	2	4	4	4	2	3	1	3	3	3
50872928	2	64			5							2		5									5	1	1	4	1	5	1	1	1	5	3	2	5	3	2	1	3	4	4	5	5	1	5	1	3	5	1
50985192	2	50			4							1		6									3	2	1	4	4	4	4	3	4	3	3	2	3	3	3	2	2	2	3	2	3	2	3	1	2	4	4
51091892	2	48			4							1		3									2	1	1	5	4	5	1	3	1	1	2	2	3	5	5	1	3	5	4	3	5	5	5	1	3	5	2
51104357	2	21			2							1		7									5	3	1	5	4	5	4	3	2	4	4	3	2	3	5	3	4	5	3	1	4	3	4	1	4	3	4
51161825	2	38			4							1		7									5	3	1	5	5	5	5	5	5	4	4	3	5	2	5	2	4	4	5	2	4	2	5	1	3	4	2
51219047	2	26			3							2		6									3	1	1	3	2	4	3	3	3	3	3	2	5	4	4	2	4	2	4	2	4	4	4	2		5	1
51471984	2	29			3							2		2									2	1	1	4	4	2	3	4	5	4	4	2	3	3	3	5	4	1	4	3	3	5	3	1	2	4	3
51505377	2	19			2							2		2									4	2	1	4	2	4	4	5	3	5	3	2	7	3	1	3	3	4	1	3	3	3	4	1	3	2	4
51826852	2	33			3							2		4									3	3	1	2	1	2	5	4	4	4	4	2	2	4	3	3	2	1	3	4	4	3	4	1	2	4	3
52032207	2	40			4							1		3									5	1	1	4	3	3	1	1	1	1	4	2	3	3	4	2	3	2	3	2	4	2	4	1	3	2	4
52166053	2	36			4							1		5									5	1	1	2	3	3	2	2	1	1	4	2	4	4	4	3	4	3	4	4	4	3	3	2		4	3
52185984	2	64			5							1		1									5	1	1	3	2	3	1	1	1	1	1	2	3	2	4	1	5	1	5	3	5	1	4	1	3	3	4
52293327	2	45			4							2		1									3	3	1	5	5	5	5	5	5	5	5	2	1	1	5	1	5	1	3	1	4	3	5	2		3	3
52324951	2	68			5							2		1									3	1	1	5	4	5	1	1	1	1	1	2	4	3	5	1	5	2	5	1	4	2	2	1	3	3	3
52371761	2	40			4							1		3									2	1	1	3	3	5	2	2	1	1	1	2	5	4	3	2	5	2	3	3	4	1	3	1	2	5	1
52509897	2	37			4							2		6									5	1	1	2	1	4	1	1	4	1	2	2	4	4	4	2	1	1	1	1	5	5	5	1	3	2	2
52639321	2	33			3							2		4									2	3	1	3	1	5	1	1	1	1	5	2	5	1	5	1	3	5	5	4	5	5	5	1	3	5	2
52663931	2	60			5							1		3									2	1	1	1	1	5	1	1	2	5	1	2	4	3	4	2	4	5	3	4	4	2	2	1	2	4	2
52691221	2	41			4							2		3									5	1	1	2	1	4	2	2	2	2	4	2	2	4	2	2	3	1	2	4	4	4	5	1	3	4	3
52789624	2	46			4							2		7									4	2	1	4	3	3	4	5	3	5	4	2	1	4	2	1	4	3	2	3	5	1	2	1	3	4	2
52848328	2	41			4							2		7									5	2	1	4	4	4	1	1	1	5	4	2	4	2	4	4	4	2	4	4	3	2	4	1	2	4	3
52851452	2	45			4							1		1									2	1	1	4	3	3	4	4	3	3	3	1	1	3	3	4	3	3	4	3	2	4	2	1	2	3	3
52864070	2	19			2							2		8									3	2	1	5	5	5	5	5	2	1	2	2	4	1	5	1	4	3	5	1	5	5	5	1	3	3	5
52880963	2	20			2							2		2									5	2	1	4	4	5	4	2	4	4	4	2	4	2	5	2	4	2	3	1	4	4	3	1	2	2	5
52994131	2	48			4							2		6									4	1	1	4	4	5	4	5	3	2	4	2	5	1	5	1	4	1	5	2	5	2	5	1	3	2	4
53028111	2	57			5							1		2									2	1	1	4	4	5	1	2	1	1	1	2	2	4	5	4	4	2	2	4	4	2	5	1	3	5	2
53036574	2	21			2							2		8									5	1	1	5	4	5	1	1	1	1	2	2	3	3	5	1	3	1	5	2	5	4	5	1	3	4	3
53040446	2	25			3							2		6									5	2	1	5	4	5	1	1	1	1	4	2	3	5	5	2	5	2	4	2	5	2	4	1	2	4	2
53065766	2	39			4							2		5									4	3	1	3	2	5	2	5	4	4	3	2	4	4	5	2	4	4	4	4	2	3	4	1	1	5	1
53137138	2	54			4							1		5									2	1	1	3	3	5	4	4	2	2	5	2	3	5	1	1	1	3	1	5	4	5	4	1	3	1	4
53148305	2	26			3							1		5									3	2	1	5	2	4	2	3	4	4	3	3	4	5	3	5	4	3	2	5	4	5	4	1	3	4	5
53393595	2	46			4							1		3									2	1	1	4	3	4	3	3	4	4	4	1	4	4	2	3	4	3	3	3	4	2	3	2		4	4
53986352	2	22			2							1		3									1	2	1	4	3	5	2	1	4	1	4	2	5	4	3	1	3	3	3	1	4	2	4	1	2	4	3
54187438	2	33			3							2		1									3	3	1	4	3	4	4	4	2	2	2	3	1	4	4	4	4	4	4	4	4	4	4	2		4	4
54191220	2	54			4							1		7									3	1	1	3	3	3	1	2	1	1	4	2	4	2	4	2	4	2	5	3	5	1	4	1	3	4	2
54239204	2	44			4							1		8									5	3	1	4	4	4	1	2	1	2	3	2	4	4	5	2	5	3	3	2	5	2	4	1	3	3	4
54759261	2	26			3							1		5									2	3	1	5	3	5	1	1	1	1	5	3	5	1	5	1	5	1	5	1	5	1	3	1	3	5	1
54765410	2	37			4							2		4									4	3	1	3	4	4	1	1	1	5	3	2	1	4	4	1	4	4	4	2	4	3	4	1	1	2	4
54896904	2	57			5							1		7									4	1	1	4	4	4	1	1	1	1	2	2	4	3	4	4	1	3	4	4	3	5	4	1	2	5	1
54989533	2	56			5							2		5									1	1	1	5	3	5	1	1	2	1	1	2	2	4	5	3	3	5	5	2	5	3	5	1	3	2	5
55035301	2	29			3							1		5									4	1	1	2	3	4	1	1	1	1	1	1	6	1	1	1	1	1	1	1	1	1	1	2		4	1
55413423	2	43			4							2		2									2	2	1	5	5	4	1	1	1	1	3	2	2	5	5	5	3	5	1	5	3	5	3	1	1	4	1
55427853	2	30			3							1		5									5	1	1	5	2	5	4	4	4	4	4	2	6	4	4	2	4	2	5	5	4	2	4	2		2	4
55515898	2	45			4							1		6									4	1	1	4	2	4	3	4	1	2	3	3	4	4	3	1	4	3	4	4	5	2	5	1	3	5	1
55742694	2	49			4							1		6									5	2	1	4	3	3	3	1	1	4	1	2	5	2	5	1	5	4	5	1	5	1	4	1	3	2	4
55774979	2	22			2							2		2									3	3	1	3	3	3	1	1	3	2	4	2	1	4	4	1	3	3	2	4	4	4	4	2		5	1
55985716	2	39			4							2		4									3	3	1	4	4	5	1	2	1	2	3	2	4	4	3	3	1	4	1	4	4	5	3	2		4	2
56109713	2	19			2							2		1									2	1	1	4	1	5	4	5	5	4	5	2	1	5	5	1	3	1	2	3	5	5	5	2		4	3
56165436	2	25			3							1		4									5	1	1	5	1	5	5	1	1	5	5	2	5	1	5	1	5	5	5	1	5	1	5	1	2	4	1
56210102	2	33			3							2		3									4	3	1	2	2	3	1	2	2	2	2	2	5	2	3	3	2	2	4	3	5	3	3	1	2	5	2
56257831	2	54			4							1		7									3	2	1	4	4	3	2	3	1	2	3	2	3	4	3	4	2	3	3	3	3	3	4	1	3	4	2
56328515	2	54			4							1		6									3	3	1	4	1	4	1	1	1	1	1	2	6	3	5	1	2	4	4	1	4	4	3	1	3	5	2
56347819	2	57			5							1		1									3	1	1	3	3	4	2	2	2	3	4	2	5	3	4	2	3	4	3	4	5	3	3	1	1	5	1
56505265	2	21			2							1		6									5	3	1	5	5	4	1	4	1	4	3	2	4	3	5	1	3	4	4	3	4	4	4	1	3	4	3
56510904	2	58			5							1		5									2	1	1	3	3	3	5	4	5	5	4	2	4	3	2	1	2	3	4	4	5	3	4	1	2	4	3
56592874	2	29			3							1		5									2	2	1	4	4	5	4	4	4	4	5	1	4	3	4	2	4	2	4	3	4	4	4	1	3	3	3
56670761	2	28			3							1		6									5	1	1	4	2	2	2	2	3	2	1	2	4	2	3	3	2	3	3	2	1	2	4	1	4	3	5
56671450	2	63			5							1		3									5	1	1	2	2	2	2	2	2	2	4	2	5	4	4	4	2	2	4	2	4	4	4	1	2	4	2
56690391	2	36			4							2		4									5	1	1	3	3	4	1	2	2	2	2	2	5	2	4	2	5	5	4	3	4	2	4	1	2	5	2
56785712	2	39			4							1		6									5	2	1	3	4	3	4	4	3	3	3	2	6	4	3	3	4	3	3	3	4	4	4	1	3	4	4
56871130	2	22			2							2		3									4	1	1	3	4	5	1	1	1	2	3	2	3	1	5	2	3	5	4	4	5	4	4	2		4	1
56878620	2	49			4							2		3									2	1	1	3	1	4	5	2	3	1	5	2	3	5	4	3	3	3	1	1	3	4	4	1	1	5	2
56911739	2	40			4							1		5									4	3	1	4	3	4	1	1	1	1	5	2	5	4	5	1	2	2	5	4	5	4	5	1	3	4	2
57098538	2	28			3							2		3									5	1	1	4	2	5	5	5	5	5	5	2	4	5	2	1	1	1	3	4	5	5	5	1	2	5	1
57099944	2	28			3							2		4									3	1	1	4	2	4	4	4	4	5	4	1	4	5	4	4	1	1	2	5	5	5	5	1	1	5	1
57176748	2	62			5							2		5									2	1	1	3	3	3	4	4	5	4	5	1	4	3	4	2	2	4	3	4	4	4	3	1	2	4	2
57198758	2	27			3							2		5									5	1	1	4	3	4	1	2	1	1	3	2	3	2	4	1	5	3	4	1	4	1	4	1	2	4	2
57202422	2	69			5							1		2									4	1	1	4	4	4	1	1	2	1	4	2	3	4	4	4	4	2	3	2	4	3	3	1	3	2	4
57220496	2	63			5							1		3									5	1	1	5	1	4	1	3	2	4	4	2	6	4	3	4	3	1	3	4	4	4	4	1	3	4	3
57242088	2	32			3							1		4									2	2	1	4	5	4	2	4	4	4	4	2	4	4	4	4	4	4	4	4	4	5	4	1	3	4	4
57298454	2	58			5							2		7									3	2	1	5	5	5	1	3	1	2	1	2	5	2	5	3	4	2	5	2	4	2	5	1	3	5	1
57437967	2	41			4							2		5									2	3	1	4	3	3	4	4	3	4	4	1	3	4	4	2	4	2	3	3	4	2	3	1	3	4	3
57450084	2	54			4							1		7									5	2	1	5	5	5	1	1	1	1	4	2	6	2	5	1	5	1	5	1	5	1	5	1	3	4	4
57482640	2	49			4							1		7									5	1	1	4	4	4	4	5	3	5	4	2	5	3	4	2	3	2	4	4	4	2	3	1	2	3	3
57510179	2	27			3							2		6									5	1	1	3	3	4	2	2	2	1	3	2	2	4	4	1	3	4	2	2	5	4	3	1	2	4	3
57553886	2	48			4							1		4									3	3	1	3	3	4	4	4	3	3	3	2	3	3	3	3	3	3	3	4	3	3	4	1	1	4	3
57624829	2	20			2							1		2									2	1	1	4	2	1	3	4	3	1	2	2	4	1	3	1	1	5	3	3	2	3	5	1	2	3	3
57733561	2	63			5							2		5									5	1	1	4	4	4	1	1	1	1	1	2	5	4	5	1	4	1	4	2	5	3	3	1	2	5	1
57779900	2	51			4							2		5									2	3	1	4	3	5	1	2	1	1	3	2	6	5	3	4	2	5	3	5	4	5	5	1	1	5	1
57836842	2	67			5							1		4									5	1	1	5	4	3	1	2	1	5	2	2	4	2	5	2	3	3	5	4	5	1	3	1	2	5	1
57838545	2	59			5							2		2									3	1	1	1	1	1	1	1	2	1	5	1	6	4	2	1	3	2	4	5	4	1	4	1	2	2	3
57923030	2	31			3							1		8									5	3	1	5	5	5	2	4	1	4	4	2	3	4	3	2	4	4	3	1	5	1	5	1	4	2	4
57955445	2	68			5							1		3									1	1	1	3	3	3	3	4	2	4	4	2	3	4	4	1	3	2	2	3	4	4	3	1	2	5	2
58136594	2	48			4							2		1									5	1	1	5	5	5	1	3	1	1	3	2	3	1	1	1	2	1	4	4	5	2	5	1	3	5	1
58179378	2	47			4							2		3									3	1	1	3	2	5	2	2	2	3	4	2	1	2	5	4	1	2	4	4	5	4	4	1	3	2	4
58236881	2	35			3							2		4									4	3	1	4	3	4	5	5	4	5	3	2	2	3	5	3	4	4	5	5	4	5	4	1	3	4	3
58363121	2	62			5							2		6									3	1	1	1	1	1	4	4	4	4	4	4	1	4	5	1	2	1	3	3	5	4	4	1	2	4	2
58490926	2	38			4							1		6									5	3	1	5	1	1	1	1	1	1	1	3	6	1	5	1	5	1	5	1	5	1	5	1	4	1	5
58506717	2	58			5							2		5									4	1	1	1	1	4	1	1	3	1	3	2	2	5	2	3	1	5	1	3	3	5	4	1	2	5	3
58541418	2	33			3							1		6									5	2	1	5	5	4	3	4	3	4	4	1	6	4	4	2	4	2	2	4	5	3	4	1	3	4	2
58633305	2	56			5							2		1									4	1	1	4	3	4	1	1	1	1	1	2	4	5	4	2	5	1	3	3	5	1	4	1	2	5	1
58818594	2	60			5							1		4									4	2	1	5	4	4	1	1	1	1	2	2	4	4	4	3	4	3	2	3	4	3	4	1	3	4	2
58852154	2	22			2							1		7									4	4	1	4	4	4	4	4	4	4	4	1	5	5	5	4	5	4	4	5	4	5	4	1	3	4	5
59086327	2	52			4							2		7									5	3	1	2	3	4	3	3	3	3	3	2	2	4	4	3	3	2	3	2	3	3	4	1	1	4	2
59088844	2	34			3							1		8									5	3	1	3	4	4	3	3	4	4	4	3	6	4	4	4	3	4	3	3	4	3	3	1	4	4	4
59146857	2	34			3							1		8									3	4	1	3	2	3	3	3	4	2	4	2	4	2	2	4	2	5	3	3	3	5	5	1	2	1	5
59162515	2	30			3							2		5									5	3	1	4	3	4	3	2	2	2	2	2	4	3	3	2	3	3	3	1	4	4	4	1	2	4	2
59239897	2	24			3							1		3									5	1	1	4	4	2	2	2	2	3	1	2	3	2	3	2	3	3	5	2	3	3	4	1	3	3	4
59388520	2	34			3							1		5									5	2	1	4	2	4	3	4	5	3	3	3	3	4	4	4	3	3	5	4	4	4	4	1	2	4	3
59433665	2	46			4							2		5									3	3	1	3	2	4	5	5	5	5	5	1	2	4	4	2	2	4	4	3	4	5	4	1	2	5	2
59463607	2	58			5							2		3									2	1	1	3	3	3	3	1	3	1	3	2	3	4	2	3	3	5	1	3	3	3	3	1	1	5	1
59520893	2	43			4							1		5									3	3	1	3	2	3	1	2	1	1	2	2	3	4	4	3	4	3	2	3	4	2	2	2		4	2
59717203	2	64			5							1		5									5	1	1	4	3	3	1	2	1	2	4	2	4	3	4	3	4	1	4	2	3	1	4	1	2	5	1
59760226	2	46			4							1		4									4	3	1	5	5	5	1	1	1	1	1	1	3	2	5	1	5	4	5	2	5	1	5	1	2	4	3
59791742	2	55			4							1		7									5	1	1	2	3	4	2	1	1	3	1	2	5	5	4	1	4	2	1	4	5	1	4	1	2	4	3
60024410	2	19			2							2		4									3	1	1	4	3	3	5	5	4	5	1	2	1	3	4	1	4	4	4	3	4	3	4	1	3	4	4
60097299	2	68			5							1		5									3	1	1	4	4	4	1	1	1	1	1	2	2	3	5	2	4	2	3	2	4	3	4	1	3	5	1
60104882	2	19			2							2		3									3	1	1	5	5	5	5	3	4	2	3	2	2	5	5	3	2	4	1	2	4	5	5	1	2	3	4
60253228	2	55			4							2		8									5	4	1	3	1	3	1	1	1	1	2	1	1	5	5	4	3	3	2	3	5	5	2	1	1	3	4
60412075	2	48			4							2		1									3	1	1	4	4	4	1	1	1	1	4	1	1	3	2	2	2	1	3	3	3	4	3	1	2	1	5
60462747	2	44			4							2		6									3	2	1	3	2	4	1	1	5	1	4	2	2	4	3	3	4	4	3	2	4	4	4	1	2	2	4
60541339	2	62			5							1		6									5	1	1	3	4	4	2	2	2	2	4	2	6	3	3	2	4	4	4	2	4	2	3	1	3	4	3
60552009	2	40			4							1		4									5	4	1	5	4	4	4	4	4	4	5	3	6	4	3	3	3	3	4	4	5	3	4	1	3	3	4
60565473	2	49			4							1		5									5	1	1	5	5	5	1	5	1	3	5	1	4	4	5	3	4	1	2	1	4	1	4	1	3	1	5
60590302	2	21			2							1		3									5	1	1	5	5	5	4	4	4	5	5	2	2	2	5	2	4	4	4	2	4	2	2	1	3	2	4
60634731	2	45			4							1		6									3	3	1	5	3	5	1	1	1	1	2	2	4	3	5	2	3	3	2	2	5	4	5	1	1	3	2
60731311	2	64			5							2		5									5	1	1	3	2	4	2	3	2	1	3	2	5	2	3	2	4	2	3	3	4	3	4	1	2	4	2
60784192	2	20			2							2		6									4	1	1	4	4	4	4	2	3	2	4	2	4	3	4	4	4	3	4	4	4	3	3	2		4	3
60820093	2	48			4							2		3									3	3	1	2	2	4	2	1	1	1	1	3	1	4	4	4	4	4	2	4	5	2	5	1	3	4	2
60900283	2	32			3							1		7									5	5	1	5	5	5	2	3	1	2	3	2	6	3	4	1	5	1	4	2	5	1	5	1	4	4	3
60908841	2	53			4							1		5									3	1	1	5	5	5	1	1	1	1	1	2	3	4	5	1	4	1	5	5	4	1	5	1	1	5	1
60995467	2	42			4							1		8									5	2	1	4	5	5	5	4	5	4	5	3	3	4	5	4	5	5	5	4	5	5	4	1	2	4	5
61183667	2	43			4							1		7									5	4	1	3	3	3	3	4	3	2	3	2	5	4	4	3	2	4	2	4	3	4	4	1	3	4	3
61194103	2	44			4							2		5									2	1	1	4	3	4	4	5	5	5	5	1	2	2	3	3	2	3	4	4	3	2	4	1	2	4	2
61211410	2	19			2							2		2									2	1	1	4	3	5	2	2	3	3	3	3	3	3	2	4	3	4	2	5	1	3	3	1	2	4	1
61218641	2	51			4							2		4									2	2	1	4	3	4	1	2	1	1	1	2	1	3	2	4	2	5	3	2	3	3	3	1	1	5	1
61224049	2	62			5							1		3									3	1	1	3	2	3	2	2	1	3	3	2	7	3	5	2	4	2	4	2	5	3	3	1	2	5	1
61581363	2	65			5							1		5									5	1	1	4	2	4	1	1	1	1	1	2	4	4	4	1	4	2	3	2	5	2	4	1	2	4	2
61624235	2	32			3							2		5									5	2	1	4	4	4	1	3	1	1	4	2	3	2	5	1	2	4	4	3	4	3	5	1	2	4	2
61669837	2	22			2							2		7									3	1	1	3	2	4	1	1	2	1	3	2	3	5	5	1	4	2	1	4	5	4	3	2		4	3
61970164	2	26			3							1		5									3	1	1	5	5	5	5	4	2	4	4	1	5	4	2	2	3	5	2	4	4	2	3	1	3	4	1
62149798	2	19			2							1		4									3	2	1	5	5	5	5	3	4	3	5	3	2	4	2	5	3	2	3	2	4	4	3	1	3	5	1
62233876	2	69			5							1		1									1	1	1	4	4	4	2	4	1	2	2	1	1	2	3	3	4	2	2	2	4	1	3	1	2	4	1
62288445	2	22			2							1		4									5	1	1	4	3	4	2	2	2	2	2	1	2	4	4	3	4	3	4	3	3	3	3	1	3	3	3
62561836	2	43			4							1		5									4	1	1	4	4	4	2	4	2	2	4	2	2	4	4	4	4	4	4	4	5	4	4	2		4	3
62620391	2	33			3							2		3									2	3	1	4	4	4	4	4	4	5	3	2	6	4	4	3	3	5	4	4	4	4	4	1	3	3	4
62653647	2	20			2							2		3									2	1	1	4	3	3	3	3	2	2	2	1	3	3	3	4	2	4	3	3	3	3	3	1	3	3	4
62725893	2	65			5							1		7									5	1	1	5	5	2	2	3	2	1	3	2	5	3	4	1	4	4	3	3	5	2	5	1	3	4	4
62798723	2	29			3							2		1									3	1	1	5	4	5	1	1	1	1	1	2	5	4	4	1	3	5	2	1	4	4	5	1	3	4	3
62889838	2	43			4							2		4									3	1	1	3	2	3	1	1	1	1	4	2	3	5	3	3	2	4	1	3	3	4	4	1	2	4	3
62996726	2	27			3							2		4									3	1	1	3	4	4	1	1	1	2	1	2	3	4	2	3	5	2	3	3	4	4	3	2		2	4
63037835	2	54			4							1		5									2	1	1	3	2	3	4	4	4	4	4	1	4	2	5	2	3	2	4	2	4	3	3	1	3	4	2
63064444	2	69			5							1		5									5	1	1	4	2	3	1	1	1	1	4	2	3	2	4	1	5	3	4	2	5	3	2	1	3	4	2
63069952	2	29			3							1		2									4	1	1	4	3	5	1	2	2	1	3	2	3	4	4	4	5	3	5	3	5	3	4	1	3	3	3
63462386	2	43			4							1		5									3	2	1	4	3	4	5	5	2	5	4	2	4	2	5	1	3	3	5	3	4	4	5	1	2	5	2
63470227	2	29			3							2		5									3	2	1	1	1	3	3	3	4	2	3	2	5	5	5	2	3	5	1	4	5	5	3	1	3	3	3
63504497	2	25			3							2		3									2	2	1	2	2	3	5	5	5	5	5	1	2	3	4	3	2	2	4	4	4	5	3	2		5	1
63524963	2	27			3							2		6									5	2	1	4	4	4	2	2	2	2	4	2	3	4	4	4	2	5	2	2	2	4	4	1	2	5	2
63551804	2	25			3							1		7									2	1	1	5	1	5	5	4	4	1	5	3	4	5	1	4	3	4	4	2	3	3	1	1	4	1	5
63578659	2	41			4							2		6									2	3	1	2	3	3	5	5	4	5	1	2	4	4	4	3	3	3	4	3	4	3	4	1	2	5	3
63709618	2	34			3							2		5									5	2	1	3	2	4	1	1	1	1	1	1	3	4	3	1	4	4	4	2	5	4	5	1	2	4	3
63791110	2	29			3							2		4									5	1	1	4	4	4	2	2	4	2	3	2	2	4	2	2	5	3	3	3	4	4	4	1	2	4	4
63878126	2	53			4							1		4									3	1	1	4	5	5	5	5	4	5	4	2	3	4	4	5	1	5	3	5	4	4	2	1	2	1	4
63883050	2	60			5							2		7									3	3	1	5	1	5	1	2	1	1	2	2	5	3	5	1	5	3	5	1	5	3	4	1	3	2	4
64028275	2	42			4							1		5									5	2	1	5	5	5	1	1	1	1	1	2	5	1	3	1	5	3	5	1	5	1	1	1	3	4	3
64076963	2	50			4							1		4									5	1	1	4	4	5	1	3	1	1	1	2	4	1	2	1	5	3	5	5	5	1	5	1	2	5	1
64269751	2	35			3							2		3									5	3	1	4	4	4	4	1	4	4	4	2	5	4	4	4	5	5	4	4	5	4	4	1	2	4	3
64278447	2	28			3							2		3									3	2	1	1	1	2	1	1	2	1	4	2	5	5	4	2	3	3	3	2	4	4	4	1	2	4	3
64285364	2	58			5							2		5									5	1	1	3	2	4	2	2	3	3	4	2	3	3	4	2	3	3	2	4	5	3	3	1	3	3	4
64288600	2	26			3							2		2									5	1	1	4	3	4	3	4	3	2	3	2	1	4	4	2	2	4	3	3	4	4	4	1	2	5	5
64488440	2	44			4							1		5									5	1	1	5	5	3	5	5	4	5	5	2	5	2	4	2	4	1	3	1	4	2	5	1	4	4	3
64512943	2	34			3							2		4									4	2	1	4	2	3	2	1	2	2	4	2	4	1	3	3	4	4	3	5	5	4	5	1	3	4	2
64576620	2	58			5							1		8									2	1	1	3	3	4	2	4	4	4	4	2	4	5	4	3	3	2	1	4	4	4	2	1	3	4	3
64581802	2	52			4							1		8									2	1	1	5	5	5	2	2	2	1	5	2	3	3	4	1	2	1	5	3	5	5	5	1	3	5	2
64595786	2	50			4							1		2									2	1	1	5	4	5	5	3	1	3	3	1	5	4	2	3	3	3	2	2	3	3	3	1	2	5	1
64604355	2	29			3							2		4									5	1	1	4	4	4	2	5	5	2	3	4	1	4	3	3	3	3	3	2	3	3	3	1	2	4	3
64627209	2	31			3							2		5									5	1	1	5	4	2	5	4	4	3	4	2	1	4	4	1	2	2	4	2	5	2	3	1	2	1	4
64649649	2	36			4							2		5									3	2	1	4	3	3	2	3	2	2	2	2	4	4	4	2	4	2	2	3	4	2	4	1	3	4	2
64758500	2	34			3							2		2									2	2	1	3	4	5	5	5	5	5	4	2	1	5	5	3	2	3	1	2	5	5	3	1	2	4	3
64889774	2	46			4							2		5									5	1	1	4	3	4	1	1	1	1	3	2	4	5	4	1	4	4	2	1	5	5	3	2		5	1
64972908	2	32			3							2		5									5	1	1	2	1	4	2	3	1	2	4	2	4	3	3	1	2	2	2	4	5	3	3	1	1	5	1
65041136	2	32			3							1		5									4	1	1	5	5	4	1	2	1	1	2	2	3	2	5	2	5	2	4	4	4	2	4	1	2	1	5
65054442	2	34			3							2		3									2	3	1	4	5	4	1	1	1	1	1	2	4	4	5	1	1	1	3	4	5	3	4	1	3	4	2
65058099	2	67			5							2		3									2	1	1	4	3	4	2	2	3	2	3	2	1	3	4	3	3	3	4	3	4	4	5	1	1	5	2
65215998	2	65			5							2		4									4	1	1	4	4	4	1	1	1	1	3	2	2	5	3	4	4	2	3	4	4	3	4	1	3	5	2
65285948	2	30			3							2		5									5	2	1	3	2	3	1	1	1	1	4	2	3	3	4	1	4	5	3	2	5	1	3	1	2	5	3
65396430	2	22			2							2		6									4	1	1	4	4	4	2	1	2	2	2	1	5	2	4	2	4	4	4	4	4	3	4	1	3	4	2
65427668	2	45			4							2		4									3	2	1	3	1	2	2	1	2	2	3	3	5	3	2	5	3	4	2	4	3	3	2	1	2	3	3
65514049	2	53			4							1		7									3	1	1	2	2	2	2	5	3	1	5	2	5	3	4	2	4	3	3	2	4	2	4	1	2	2	4
65579810	2	18			2							2		3									5	6	1	3	3	4	4	3	3	3	4	2	5	3	3	3	3	3	3	3	3	3	3	1	3	4	3
65580655	2	54			4							1		5									2	2	1	3	2	3	5	5	5	5	5	2	2	2	4	4	4	3	4	4	4	3	4	1	2	2	4
65612648	2	55			4							2		4									5	2	1	5	3	5	1	1	1	1	2	2	6	2	4	1	4	2	4	4	4	1	4	1	1	5	1
65637419	2	60			5							1		2									2	1	1	3	3	3	1	1	1	1	1	2	5	2	3	3	3	3	4	3	4	2	3	1	3	5	1
65735136	2	43			4							1		5									5	1	1	5	4	5	1	2	1	2	4	3	5	5	4	2	4	4	5	4	4	2	4	1	4	4	4
65836271	2	37			4							1		3									2	5	1	3	1	5	5	5	5	5	5	3	5	4	5	1	1	2	3	4	4	4	3	1	2	4	2
65997958	2	42			4							2		7									5	3	1	4	3	5	2	4	4	2	4	2	5	4	3	4	1	4	1	4	4	4	2	1	3	3	3
66107689	2	59			5							1		5									3	2	1	5	3	3	3	2	3	3	3	2	6	2	4	2	4	4	4	2	3	2	2	1	3	2	3
66108277	2	54			4							1		1									3	1	1	3	4	4	1	1	2	1	5	3	4	4	4	3	2	2	2	4	5	4	4	1	3	4	3
66279613	2	65			5							2		4									5	1	1	4	4	5	2	4	4	2	4	2	4	2	4	5	2	3	4	4	3	4	5	1	3	4	2
66289156	2	42			4							2		5									5	2	1	3	3	5	4	4	3	4	4	2	4	4	3	1	3	3	2	3	5	4	2	2		4	2
66312379	2	26			3							2		4									2	6	1	3	4	4	4	4	3	5	4	1	4	3	4	4	3	5	5	3	4	4	4	1	1	4	5
66702586	2	55			4							1		1									4	1	1	3	3	4	2	2	3	3	3	2	3	3	4	3	4	1	3	2	3	3	4	1	2	5	1
66804126	2	57			5							2		1									4	6	1	4	2	4	1	1	1	1	1	2	1	4	4	4	4	1	4	2	3	2	4	1	2	3	3
66946387	2	25			3							1		4									4	1	1	4	4	3	4	5	5	4	5	1	4	4	5	3	4	5	4	3	4	4	5	2		4	3
67038180	2	46			4							1		8									5	2	1	3	2	4	4	4	4	4	4	3	4	4	5	4	4	5	4	4	5	4	5	1	3	4	4
67060449	2	35			3							2		2									2	3	1	4	4	4	4	4	1	1	4	2	4	2	4	1	4	4	4	4	4	2	4	1	3	4	2
67106905	2	33			3							1		4									5	2	1	5	3	5	1	1	1	1	1	2	4	5	5	1	5	3	2	3	5	4	4	1	2	4	2
67175279	2	52			4							2		5									2	1	1	5	3	5	1	1	1	2	3	1	3	3	5	1	5	4	4	1	5	1	5	1	2	1	5
67318534	2	68			5							1		4									3	1	1	3	3	4	2	2	2	2	2	2	3	3	4	2	4	4	4	2	4	2	4	1	3	4	2
67402157	2	54			4							2		5									3	1	1	3	1	4	1	1	2	1	3	2	5	4	5	2	3	2	3	2	4	4	4	1	3	4	2
67421840	2	50			4							1		3									2	3	1	2	2	3	4	4	2	4	4	2	3	4	2	3	3	3	2	3	4	4	3	1	2	4	2
67794809	2	41			4							1		7									5	1	1	5	4	5	3	4	4	3	4	2	6	1	4	2	4	5	4	3	5	3	5	1	2	4	3
67801330	2	31			3							2		6									2	2	1	5	3	4	1	5	2	5	3	2	6	2	5	5	3	2	3	4	4	3	5	1	3	3	1
67833321	2	34			3							2		1									2	3	1	4	4	4	3	3	3	3	4	2	2	4	4	2	2	4	3	3	4	4	4	1	1	4	3
67841929	2	55			4							1		6									4	1	1	4	4	4	1	2	2	1	2	2	4	4	4	2	2	3	2	3	4	4	4	1	3	4	3
67845167	2	52			4							2		8									3	1	1	3	3	3	5	5	5	5	5	2	3	5	5	1	4	4	1	1	5	4	4	1	2	4	3
67875623	2	61			5							2		5									4	1	1	4	3	4	2	2	2	2	3	2	4	3	3	2	4	2	2	2	4	2	4	1	2	5	1
68033620	2	68			5							1		5									5	1	1	5	5	5	1	1	1	1	1	2	5	2	4	1	3	4	4	1	4	2	5	1	3	5	3
68163298	2	58			5							2		7									5	2	1	4	4	4	4	4	5	5	3	2	5	5	5	5	4	5	4	4	3	4	4	1	3	4	4
68194749	2	32			3							2		3									2	2	1	4	2	5	5	5	5	5	5	2	3	4	3	4	5	2	4	2	3	4	4	1	3	5	4
68224690	2	44			4							2		3									3	1	1	4	3	5	1	1	1	1	3	2	5	3	5	4	5	3	3	1	5	1	4	1	1	4	2
68431376	2	46			4							2		5									5	1	1	3	3	3	3	1	3	4	4	2	3	4	3	3	3	3	3	2	4	4	3	1	3	4	2
68443573	2	32			3							2		3									5	1	1	1	1	2	3	5	4	2	3	2	4	4	4	4	2	4	3	3	4	4	4	1	2	3	2
68450008	2	62			5							1		7									5	1	1	2	1	4	1	2	2	1	1	2	4	4	4	2	4	2	2	2	4	2	3	1	2	5	2
68586913	2	55			4							1		4									5	1	1	5	3	5	1	1	1	1	3	2	5	2	4	2	3	1	4	5	5	1	5	1	3	1	5
68692778	2	40			4							2		8									5	1	1	4	4	4	2	1	2	1	2	2	5	2	4	2	3	4	5	3	5	2	4	1	3	4	3
68702749	2	55			4							1		3									4	1	1	4	4	5	4	2	4	2	4	2	3	3	4	5	4	4	4	3	5	4	4	1	4	2	2
68861809	2	66			5							1		4									5	1	1	4	4	4	1	3	2	1	3	1	2	3	4	3	3	4	4	3	4	4	4	1	2	5	1
68882401	2	37			4							2		2									3	3	1	4	1	3	1	3	1	1	3	2	4	4	2	1	1	4	1	4	4	4	5	1	2	4	2
68933869	2	25			3							2		4									2	3	1	3	4	5	4	3	4	4	3	1	3	4	4	3	2	4	3	5	4	4	5	1	3	4	3
68937377	2	49			4							1		4									5	3	1	4	3	3	5	5	5	5	5	2	5	4	3	1	4	3	3	3	5	2	4	1	2	4	2
68950921	2	51			4							1		6									3	3	1	3	3	4	2	2	2	1	4	2	4	4	4	2	4	4	3	4	4	2	4	1	2	5	1
68976647	2	35			3							1		5									4	1	1	5	5	4	4	4	5	5	4	2	4	5	4	4	4	3	5	4	4	4	5	1	4	4	4
69033035	2	53			4							1		4									3	2	1	5	4	5	4	4	3	3	4	2	3	3	4	3	4	4	3	3	4	3	4	1	3	4	3
69224401	2	32			3							2		4									3	3	1	3	3	5	1	4	2	5	2	1	4	3	5	1	3	3	4	3	4	5	3	1	2	5	1
69245869	2	55			4							2		5									5	2	1	4	3	4	3	3	2	3	3	2	7	3	4	3	2	2	3	4	4	3	4	1	2	5	1
69287043	2	58			5							2		2									5	2	1	5	4	4	1	1	1	1	1	2	5	4	2	1	3	1	2	4	5	2	4	1	2	4	2
69312837	2	39			4							2		2									2	6	1	3	3	3	4	4	3	4	4	2	1	3	3	2	3	3	3	2	3	4	3	1	3	3	3
69316215	2	32			3							1		4									4	3	1	3	3	4	3	4	3	4	3	2	3	3	3	3	3	3	3	4	4	2	4	1	2	3	4
69339958	2	19			2							1		2									3	1	1	2	3	4	1	2	5	3	2	2	1	5	4	2	2	3	3	3	4	2	5	1	3	4	4
69575399	2	27			3							1		6									2	1	1	3	3	4	5	3	3	5	3	3	4	3	3	3	3	3	3	3	3	3	3	1	2	3	3
69707770	2	38			4							2		7									5	1	1	3	3	3	5	5	5	5	5	1	4	2	4	2	5	3	4	3	4	4	3	1	2	2	3
69937509	2	27			3							1		4									4	2	1	5	5	5	1	5	5	5	3	2	2	3	4	1	4	4	5	2	5	1	3	1	4	1	5
69947651	2	64			5							2		2									5	1	1	3	3	5	1	1	1	1	4	2	2	1	2	1	4	2	4	3	5	1	1	1	3	1	1
70013595	2	44			4							1		5									5	1	1	3	2	3	2	2	2	2	3	1	4	4	4	1	5	4	3	2	5	2	3	1	2	2	4
70120021	2	61			5							1		7									5	1	1	3	2	3	1	2	3	1	4	2	6	2	5	1	4	3	3	3	5	2	4	1	2	4	2
70218263	2	43			4							1		6									5	3	1	5	5	4	2	2	2	2	2	2	5	3	3	3	4	3	4	3	4	3	4	1	2	4	3
70480165	2	32			3							1		2									5	1	1	4	4	5	3	4	3	3	3	2	3	4	4	2	3	3	3	2	4	3	4	1	3	3	4
70521646	2	43			4							2		5									3	2	1	1	1	3	1	1	2	1	1	2	2	4	5	1	3	4	2	2	4	4	3	1	1	5	1
70753438	2	68			5							1		3									2	1	1	4	4	4	1	3	1	2	2	2	3	4	5	3	4	4	3	2	3	3	3	1	3	3	4
70768372	2	38			4							2		1									2	3	1	3	2	3	1	1	2	1	1	2	4	2	3	2	3	4	4	2	4	2	2	1	1	5	1
70778945	2	33			3							1		5									5	2	1	2	3	1	2	1	1	1	2	2	1	4	4	2	5	4	4	2	4	5	4	1	2	3	4
70788312	2	65			5							1		3									3	1	1	3	2	3	1	1	1	3	3	2	4	3	4	2	4	2	4	2	5	2	4	1	2	3	2
70800742	2	54			4							1		1									4	1	1	4	4	4	1	1	1	1	1	2	3	3	5	2	5	5	4	3	4	1	3	1	2	4	3
70821225	2	65			5							1		2									1	1	1	5	3	4	1	2	1	1	3	2	5	3	4	2	4	3	4	3	4	2	4	1	3	4	3
70870818	2	63			5							1		4									2	1	1	3	2	3	5	5	5	4	5	2	4	3	2	2	4	2	3	3	4	2	4	1	2	4	2
70971598	2	53			4							2		2									2	1	1	5	4	5	4	4	3	4	4	2	1	4	5	2	4	4	2	2	4	4	4	2		4	3
71130342	2	22			2							2		5									3	2	1	3	4	4	5	5	5	5	5	2	1	4	4	2	2	3	2	3	4	4	3	1	3	4	3
71190027	2	55			4							1		4									1	1	1	2	2	2	1	1	2	1	5	2	5	4	4	3	3	2	2	2	4	3	3	1	3	4	4
71281480	2	54			4							1		5									5	1	1	1	1	3	4	4	3	3	4	2	4	4	2	4	3	3	2	3	4	4	4	1	2	5	1
71343790	2	59			5							1		2									3	1	1	3	3	4	4	4	2	4	4	2	3	4	4	2	3	3	2	2	4	4	4	1	3	3	3
71423951	2	46			4							2		1									2	2	1	5	2	3	4	2	3	2	1	1	1	4	3	3	2	3	4	3	4	2	4	1	1	3	3
71496404	2	52			4							1		7									3	1	1	5	4	4	3	4	2	2	5	2	3	4	4	3	3	3	3	2	4	4	3	1	2	4	2
71571744	2	53			4							2		5									2	1	1	2	1	4	1	1	1	1	3	1	3	4	2	2	2	5	1	4	4	5	3	1	1	4	3
71593922	2	40			4							1		2									5	1	1	3	4	4	5	4	4	5	4	2	6	5	4	3	4	3	3	2	4	4	4	1	3	4	3
71847941	2	25			3							2		3									2	1	1	3	2	2	2	2	4	2	2	3	1	3	2	2	2	3	2	3	2	1	2	1	2	1	2
71916963	2	41			4							2		2									3	2	1	2	2	4	1	1	1	1	4	1	2	1	5	1	2	5	5	1	5	4	5	1	3	4	3
71948329	2	50			4							1		4									2	2	1	4	1	2	1	5	1	5	2	1	6	4	5	1	5	1	2	2	5	1	4	1	1	5	1
72025606	2	58			5							1		5									4	1	1	3	3	4	3	3	3	3	3	2	5	4	3	2	3	2	2	4	4	3	4	1	3	3	3
72030109	2	44			4							1		3									3	6	1	3	3	3	3	3	3	3	3	1	5	3	3	3	3	3	3	3	3	3	3	1	3	4	4
72060146	2	69			5							1		5									4	1	1	4	4	4	1	1	1	1	4	2	4	2	4	1	5	5	5	4	5	1	4	1	2	5	1
72068928	2	42			4							1		4									5	5	1	5	4	5	4	5	4	5	4	2	5	4	5	4	4	5	4	3	3	2	4	1	3	4	4
72341089	2	64			5							2		4									5	1	1	3	3	3	3	2	2	3	4	2	3	3	4	2	3	1	3	2	4	2	4	1	2	5	1
72352669	2	66			5							1		3									4	1	1	3	3	3	1	1	1	1	4	2	5	4	4	4	2	3	2	4	5	4	4	1	3	4	2
72503943	2	64			5							1		5									4	1	1	3	2	4	1	1	1	1	1	2	4	4	3	2	3	2	2	3	3	2	3	1	2	3	4
72577912	2	55			4							1		5									4	1	1	4	4	1	5	5	5	5	5	2	2	4	3	5	4	5	1	3	3	1	1	1	2	5	1
72773956	2	20			2							1		5									4	4	1	3	4	4	2	2	2	2	2	2	3	4	3	3	3	2	2	3	3	4	4	2		2	4
72813078	2	45			4							2		2									2	1	1	3	2	5	1	1	2	1	3	2	2	3	4	2	2	3	3	3	5	4	3	1	1	3	3
72840497	2	26			3							2		2									4	1	1	3	2	4	2	2	2	1	4	2	4	5	1	5	1	2	1	4	3	5	5	1	3	2	4
72983164	2	46			4							1		5									5	1	1	3	4	4	3	1	4	2	4	2	6	4	4	1	3	4	3	3	4	5	5	1	4	4	2
73155919	2	33			3							2		6									2	3	1	4	3	4	2	4	3	1	3	2	5	3	5	3	2	3	3	2	4	4	4	1	2	5	3
73172248	2	62			5							2		3									5	1	1	1	1	1	1	1	4	1	1	1	1	3	4	2	3	5	2	4	5	4	2	1	2	2	4
73224217	2	50			4							2		4									2	1	1	4	3	4	1	1	1	1	3	2	3	3	3	1	3	1	4	3	4	2	5	1	2	5	1
73279792	2	46			4							2		3									3	2	1	3	3	3	2	3	3	2	3	2	5	2	3	2	3	2	3	3	4	2	3	1	2	4	3
73280296	2	57			5							1		6									5	1	1	3	2	3	3	4	1	3	5	2	5	2	4	2	2	2	4	3	4	3	3	1	4	4	2
73402390	2	60			5							2		5									2	1	1	3	2	4	1	1	1	1	1	1	3	4	5	2	4	5	4	2	5	4	5	1	1	5	1
73429764	2	54			4							2		4									2	3	1	2	3	4	1	1	1	1	1	2	1	2	5	1	3	2	1	2	5	4	2	1	3	3	4
73610206	2	54			4							2		8									5	3	1	4	4	4	2	4	2	2	2	2	6	2	2	1	3	4	4	4	5	2	4	1	3	4	3
73689366	2	45			4							2		5									5	2	1	5	4	5	1	1	1	1	1	2	5	4	3	4	4	4	2	2	4	4	3	1	2	5	1
73797515	2	47			4							2		5									3	2	1	4	4	4	3	3	2	3	4	2	1	3	5	2	4	4	5	2	4	2	4	1	3	4	1
73802136	2	53			4							1		8									2	3	1	3	3	2	2	2	2	2	4	1	6	3	3	3	3	3	3	3	3	3	3	1	3	4	2
73931349	2	21			2							1		4									1	2	1	5	3	4	3	3	4	4	4	2	2	3	4	2	4	4	3	3	3	4	4	1	3	3	2
74064398	2	29			3							2		2									2	2	1	1	1	2	1	1	1	1	2	2	1	5	5	3	3	2	3	3	4	4	4	1	2	5	1
74098526	2	30			3							1		5									4	3	1	4	3	4	4	3	3	3	3	2	3	3	3	3	4	3	3	3	3	3	3	1	1	3	4
74132184	2	59			5							1		5									5	1	1	5	4	4	4	4	1	4	4	2	5	4	2	2	5	5	2	3	4	1	4	1	2	5	2
74180631	2	36			4							1		5									4	3	1	5	3	4	4	4	4	4	4	2	5	2	4	2	4	2	4	2	4	2	4	1	3	3	4
74189246	2	51			4							1		4									5	1	1	3	2	3	2	2	1	1	2	2	4	4	4	2	3	4	2	3	5	4	4	1	2	2	4
74189357	2	40			4							2		5									5	4	1	5	4	5	1	5	1	1	2	2	1	2	5	1	5	4	4	3	4	2	4	1	3	2	4
74229832	2	19			2							1		2									2	1	1	3	4	4	3	5	4	4	4	2	2	4	5	5	3	5	3	4	4	3	3	1	2	4	3
74306190	2	21			2							1		4									4	1	1	2	3	3	3	2	1	1	4	2	4	1	3	4	3	4	3	3	4	3	2	2		4	4
74512647	2	59			5							1		5									4	1	1	5	5	4	2	4	3	3	3	2	5	5	2	2	4	5	3	3	4	3	3	1	3	5	1
74544519	2	34			3							1		5									4	1	1	5	4	5	5	5	5	5	4	2	5	1	5	1	4	4	5	1	5	1	5	1	3	4	2
74549504	2	44			4							1		3									2	3	1	4	1	3	3	1	3	2	4	2	3	2	2	2	4	3	1	4	3	3	3	1	2	1	2
74578445	2	67			5							2		5									5	1	1	1	1	3	3	3	4	1	3	2	2	5	4	3	5	4	1	2	5	3	4	1	3	4	4
74651642	2	29			3							2		7									3	2	1	3	2	3	5	3	2	2	4	2	5	4	4	2	4	4	4	4	4	2	4	1	2	4	2
74671704	2	19			2							1		2									2	1	1	5	4	3	3	3	3	4	4	3	4	3	4	4	4	4	3	4	3	4	4	1	2	4	3
74676897	2	40			4							2		2									4	3	1	4	4	4	4	4	4	4	3	2	3	5	4	4	4	5	4	4	4	4	4	1	2	4	4
75008662	2	46			4							1		6									3	3	1	5	5	5	2	2	2	2	4	2	7	2	4	2	3	4	4	4	5	2	3	1	3	5	1
75021828	2	55			4							1		7									5	1	1	5	3	5	5	2	1	4	4	2	4	4	4	2	3	2	4	3	5	3	5	1	3	4	3
75119048	2	26			3							1		5									5	2	1	5	5	4	4	4	3	2	4	2	6	1	4	1	4	4	5	3	5	2	4	1	3	4	2
75225573	2	36			4							2		3									3	3	1	5	5	4	4	5	5	4	4	2	6	4	5	5	4	5	5	4	5	4	5	1	3	5	5
75300771	2	49			4							2		5									4	1	1	5	5	5	3	3	1	3	3	1	3	5	4	2	2	4	2	1	4	4	5	1	2	5	2
75323133	2	51			4							1		5									5	1	1	4	4	4	3	3	3	3	4	2	5	2	4	2	3	3	4	3	4	3	3	1	3	4	3
75410887	2	50			4							1		2									5	1	1	4	4	4	2	3	2	3	3	2	5	5	2	3	4	4	1	3	4	2	4	1	2	4	2
75506416	2	54			4							2		1									3	1	1	4	4	2	2	2	2	2	4	2	1	4	2	4	4	1	1	4	4	2	4	1	1	5	1
75692105	2	19			2							2		5									3	1	1	3	4	4	4	5	4	4	3	2	2	4	4	4	3	4	3	3	4	4	5	1	2	5	3
75750929	2	25			3							1		4									3	3	1	4	3	3	2	2	2	2	2	3	5	4	3	4	4	3	3	4	4	3	3	1	3	4	3
75807221	2	33			3							2		5									5	1	1	3	2	3	2	2	2	2	4	2	5	4	3	3	2	4	3	2	4	4	4	1	3	4	2
75960807	2	64			5							1		8									5	1	1	4	4	4	3	4	3	2	4	3	3	3	3	2	2	4	4	4	4	4	3	1	2	4	3
75999891	2	29			3							2		4									3	2	1	4	1	4	1	1	1	1	1	2	3	1	3	4	2	2	4	4	4	1	2	2		1	2
76082055	2	38			4							2		7									5	3	1	4	2	4	5	4	4	5	4	2	4	3	3	2	4	3	4	2	5	2	3	1	3	4	2
76203641	2	61			5							2		5									4	1	1	3	3	3	3	3	3	3	3	2	4	3	5	2	4	2	4	3	4	2	4	2		3	2
76278153	2	55			4							2		6									2	1	1	4	4	4	2	2	2	2	4	1	3	2	4	2	4	4	4	2	3	2	3	1	2	4	3
76283069	2	37			4							2		5									4	1	1	3	2	3	2	2	1	1	2	2	3	3	2	4	1	3	2	5	5	2	2	1	1	4	2
76324596	2	20			2							2		3									2	1	1	5	3	5	1	3	2	2	1	1	4	5	2	1	1	1	1	3	3	4	4	1	2	3	2
76400186	2	33			3							1		5									2	1	1	4	4	4	2	3	3	2	5	3	3	4	5	2	3	2	2	4	4	5	4	1	2	4	2
76432984	2	53			4							1		5									3	1	1	3	3	3	1	1	1	1	1	2	3	4	3	1	3	2	3	3	5	2	4	1	2	4	2
76665255	2	32			3							2		5									3	3	1	5	5	5	4	3	3	4	3	2	2	3	4	2	4	4	3	1	3	2	3	1	2	4	3
76810185	2	67			5							2		4									1	1	1	5	3	5	1	1	1	1	4	2	3	4	4	1	4	2	4	2	4	1	3	1	2	2	3
76811033	2	31			3							2		6									5	2	1	4	3	4	1	2	1	1	3	2	5	3	5	2	4	2	4	2	5	3	4	1	2	5	2
76898490	2	60			5							2		4									1	1	1	4	3	4	2	2	2	1	3	2	2	3	4	2	2	3	4	4	3	4	4	1	2	5	1
76958719	2	43			4							1		5									2	2	1	3	2	4	3	4	3	3	4	2	5	3	3	3	3	3	2	4	3	2	4	1	2	3	3
76993193	2	44			4							1		1									3	1	1	3	1	5	1	1	1	1	5	1	1	3	4	1	4	5	5	1	5	3	3	1	2	4	3
77165205	2	35			3							2		6									4	3	1	5	4	5	2	1	1	1	1	2	6	2	4	1	4	2	4	1	4	2	4	1	3	2	4
77186070	2	42			4							1		4									3	2	1	4	3	3	4	3	3	3	2	2	4	3	3	3	4	2	2	4	3	3	4	1	3	3	3
77236567	2	22			2							2		2									5	2	1	5	5	5	5	5	3	4	5	4	4	4	5	4	5	5	3	4	5	3	5	1	1	3	3
77572865	2	52			4							1		6									5	1	1	2	1	3	2	3	2	2	4	2	5	4	1	4	5	5	3	2	3	1	4	1	3	5	1
77725550	2	55			4							2		5									4	1	1	4	5	5	1	1	1	1	1	2	3	3	5	1	4	3	4	3	4	3	5	1	4	5	3
77807239	2	22			2							2		3									5	1	1	3	3	4	2	2	2	3	2	2	4	3	4	3	2	2	4	4	4	4	4	1	2	5	2
77838659	2	50			4							2		4									2	2	1	4	3	4	2	2	2	2	2	2	3	2	4	3	4	3	4	3	3	4	4	1	2	4	3
77853970	2	55			4							2		3									5	1	1	3	3	3	2	2	2	1	4	4	4	1	5	2	4	1	5	1	4	1	4	1	1	4	2
77865542	2	36			4							2		3									2	4	1	4	3	2	4	4	4	4	4	3	5	4	4	2	2	4	3	2	4	4	2	2		4	2
77874697	2	39			4							2		5									3	1	1	4	3	3	4	4	4	4	5	2	6	3	4	1	4	1	2	1	5	3	3	1	3	5	2
78017081	2	57			5							2		5									1	3	1	5	4	5	4	5	4	5	4	2	6	3	2	2	2	4	4	3	4	2	4	1	3	4	2
78148210	2	52			4							1		7									5	1	1	3	2	4	1	1	2	2	2	2	4	3	2	2	2	5	4	4	4	2	3	1	2	4	2
78157711	2	28			3							1		5									3	1	1	5	5	3	2	1	1	1	4	1	6	4	5	3	4	4	4	2	4	3	4	1	3	3	4
78323582	2	32			3							1		7									4	3	1	4	4	4	4	4	4	4	4	2	3	4	4	4	4	4	4	4	4	4	4	1	4	3	4
78370670	2	33			3							2		1									2	1	1	4	4	4	5	5	5	4	5	2	3	5	4	3	3	4	1	3	4	5	4	1	2	4	2
78493931	2	52			4							1		3									2	1	1	4	3	4	2	1	2	1	4	1	2	2	2	3	3	2	2	4	3	3	5	1	1	3	3
78496612	2	31			3							1		6									5	2	1	5	5	5	2	4	1	5	1	3	4	2	4	3	5	5	4	1	4	2	5	1	3	3	3
78543621	2	25			3							2		3									3	1	1	3	2	4	4	4	3	5	3	2	3	4	1	4	1	4	1	3	2	5	4	1	2	5	1
78560543	2	55			4							1		2									2	3	1	4	3	5	4	4	4	3	3	2	5	4	5	1	4	3	4	3	5	2	4	1	3	4	3
78653425	2	33			3							1		5									3	1	1	1	1	2	4	5	4	5	5	4	1	4	5	3	3	4	3	1	5	5	5	1	3	2	4
78674896	2	43			4							2		5									2	3	1	5	4	5	5	5	5	5	5	1	5	1	4	1	4	4	5	2	4	2	5	1	3	3	3
78849188	2	49			4							1		6									5	1	1	4	4	4	2	2	2	4	4	2	4	4	4	2	2	3	3	2	4	3	3	1	1	4	3
79137067	2	52			4							2		3									2	1	1	1	1	1	3	1	3	1	3	2	4	2	3	2	2	2	3	3	4	3	3	1	1	5	1
79331720	2	67			5							1		3									3	1	1	4	3	5	3	2	3	2	4	2	5	2	4	2	4	3	4	3	4	1	3	1	3	4	3
79383636	2	53			4							1		5									5	3	1	4	3	4	5	5	4	5	5	2	5	4	3	2	4	1	3	2	4	3	5	1	3	3	3
79541251	2	25			3							2		3									5	1	1	5	5	5	2	3	2	2	4	2	4	2	5	2	3	4	5	4	4	3	4	1	3	2	4
79606590	2	50			4							1		1									2	1	1	5	5	5	1	1	1	1	1	2	1	5	5	5	4	4	5	2	3	4	5	1	3	5	1
79783086	2	32			3							2		7									4	2	1	2	2	1	3	3	1	4	2	1	2	2	3	2	3	1	3	3	4	3	1	1	2	2	2
79924202	2	56			5							1		5									2	3	1	3	3	4	3	2	2	3	4	2	2	3	5	2	4	4	3	3	5	2	5	1	3	1	5
79941020	2	32			3							2		2									1	1	1	2	2	3	3	3	3	3	3	2	1	5	1	3	1	3	3	3	5	5	3	2		5	1
79980384	2	48			4							2		7									5	1	1	3	2	3	2	2	3	2	4	2	3	3	4	2	4	3	3	4	4	3	4	1	2	4	3
79994373	2	40			4							2		6									3	5	1	3	3	4	3	2	2	1	4	2	4	3	2	4	1	4	2	4	4	4	3	1	2	4	3
80030635	2	62			5							1		5									5	1	1	5	4	5	1	1	1	1	1	2	5	4	5	1	5	2	4	5	4	1	4	1	3	3	3
80069205	2	30			3							1		2									2	1	1	4	4	4	4	4	4	4	4	1	4	4	4	4	4	4	4	4	4	4	4	1	3	4	4
80246353	2	34			3							1		2									2	1	1	5	5	5	1	1	4	1	1	2	1	1	5	5	5	5	5	1	5	5	5	1	4	1	5
80260118	2	60			5							1		8									4	1	1	2	1	3	1	1	1	2	4	2	4	4	4	3	3	3	2	2	5	4	2	1	1	4	2
80274386	2	26			3							2		3									5	1	1	3	3	3	1	1	1	1	2	2	2	3	2	2	3	3	2	3	4	2	4	1	3	4	2
80291863	2	40			4							2		6									5	5	1	5	3	5	3	3	3	3	4	2	3	3	4	1	3	1	3	1	4	1	3	1	2	4	5
80293923	2	50			4							1		5									3	3	1	3	4	4	1	1	1	1	1	2	2	3	3	2	4	2	3	2	4	2	3	1	3	4	1
80388112	2	24			3							2		4									4	1	1	5	4	5	4	5	5	4	3	2	6	4	5	1	5	1	4	2	5	3	5	2		4	2
80922391	2	43			4							2		5									3	1	1	3	1	3	4	4	4	4	4	2	3	5	4	2	3	3	1	2	4	4	3	1	1	5	1
80988852	2	35			3							2		2									5	1	1	4	3	4	2	2	2	4	2	2	3	2	5	1	4	2	4	2	5	2	4	1	3	3	4
81118628	2	65			5							2		7									5	1	1	3	2	2	3	2	3	3	4	2	3	3	5	3	3	2	3	3	4	2	4	1	3	2	4
81168098	2	52			4							1		6									2	1	1	4	3	4	5	5	5	5	5	2	4	4	5	1	4	3	4	2	5	1	3	1	4	5	2
81350361	2	50			4							2		4									2	1	1	1	1	5	5	1	5	5	5	1	2	1	5	1	5	3	1	1	5	5	1	1	1	5	1
81362253	2	50			4							2		5									5	1	1	3	3	4	2	1	1	1	2	2	1	3	4	4	2	3	3	3	3	4	4	1	2	4	2
81718200	2	55			4							2		5									3	1	1	3	2	4	1	1	1	1	1	2	4	5	3	3	4	1	4	2	5	2	5	1	2	4	2
81718225	2	20			2							2		2									2	1	1	4	4	4	2	2	2	2	2	1	4	3	4	1	2	3	3	5	4	4	4	1	2	4	2
81764633	2	45			4							2		6									4	1	1	5	1	5	1	1	1	1	3	2	6	3	4	1	5	4	4	1	4	3	4	1	3	3	2
81797675	2	22			2							1		5									5	2	1	5	5	5	5	5	4	4	4	2	5	2	4	2	4	1	4	3	5	3	5	1	4	2	4
81871725	2	48			4							2		7									5	2	1	5	4	5	5	4	2	5	5	2	6	4	4	2	4	2	4	1	4	2	5	1	4	2	4
81969085	2	26			3							2		5									3	3	1	4	4	4	1	3	3	2	4	2	3	2	4	3	3	2	4	2	4	4	4	1	3	4	4
82030218	2	25			3							1		8									5	3	1	5	4	5	2	5	3	4	4	1	4	5	4	4	3	4	5	3	5	4	5	1	2	5	4
82067633	2	32			3							2		4									5	2	1	5	4	3	3	4	3	3	3	1	5	4	3	4	4	4	2	4	4	4	3	1	3	4	3
82078542	2	57			5							1		8									5	1	1	3	4	3	1	1	1	1	3	1	6	3	4	1	3	4	3	4	4	3	3	1	2	5	1
82247797	2	64			5							2		5									5	1	1	2	1	4	3	1	3	2	3	2	4	5	4	3	2	2	2	2	3	4	3	1	1	4	2
82291646	2	31			3							2		4									5	2	1	4	2	4	2	4	4	4	4	2	4	2	4	2	4	2	4	2	4	3	4	1	3	4	2
82348980	2	42			4							1		5									4	1	1	4	4	5	4	4	4	5	4	1	5	4	5	4	4	3	4	4	4	4	5	1	3	4	5
82350272	2	50			4							1		2									5	1	1	5	5	5	2	2	2	2	2	2	1	5	1	3	5	4	1	3	4	1	3	1	2	4	2
82387440	2	28			3							2		7									3	2	1	3	3	3	1	2	1	1	3	2	5	1	5	2	5	1	5	1	5	2	5	1	4	4	2
82472988	2	58			5							2		4									5	1	1	2	1	3	1	1	1	1	1	1	2	4	5	1	3	5	1	2	4	2	1	1	2	5	1
82515535	2	48			4							2		3									5	1	1	1	1	2	3	2	3	2	3	2	3	4	3	3	2	3	3	3	3	5	2	1	2	4	2
82549322	2	67			5							1		5									5	1	1	4	3	4	5	5	2	5	4	2	5	2	3	2	4	2	4	2	4	1	4	1	3	4	4
82654542	2	43			4							2		6									5	2	1	5	4	5	3	3	3	2	3	2	4	3	4	2	4	3	3	2	4	2	3	1	2	4	2
82682483	2	64			5							1		3									1	1	1	3	5	3	1	1	1	2	2	2	5	4	1	3	1	5	1	3	1	5	1	1	3	4	2
82715310	2	47			4							1		5									2	2	1	5	4	5	1	1	1	1	1	1	7	3	4	4	2	5	3	4	4	3	3	1	2	4	1
82796413	2	32			3							2		5									5	2	1	3	4	3	2	2	1	2	2	1	5	2	4	2	3	2	2	4	3	3	2	1	2	4	2
82836257	2	29			3							1		3									5	1	1	3	1	3	5	5	5	5	5	1	5	4	5	2	3	3	3	1	5	3	5	1	2	4	3
82987903	2	27			3							2		3									3	3	1	4	4	4	2	3	3	2	4	1	3	4	4	3	3	3	2	4	4	4	4	2		4	3
83008394	2	32			3							2		3									2	2	1	4	3	3	5	5	5	5	5	2	2	3	5	2	4	5	4	1	5	4	3	1	3	5	3
83147390	2	53			4							1		5									4	1	1	4	3	4	5	3	1	3	3	2	4	4	3	1	3	2	3	4	5	3	4	1	3	2	4
83264696	2	36			4							2		8									5	2	1	4	2	4	2	2	1	2	1	2	3	4	4	5	2	2	2	4	5	4	5	1	2	4	2
83314431	2	37			4							2		3									3	3	1	4	5	3	4	4	5	4	5	2	3	3	5	5	3	1	4	5	5	5	5	1	2	4	4
83336480	2	41			4							2		5									3	3	1	4	3	5	1	1	1	1	1	1	4	3	4	2	3	2	4	3	4	4	4	2		4	2
83390822	2	25			3							2		2									3	2	1	4	3	4	4	4	2	1	5	1	5	5	4	4	2	2	3	4	2	5	4	1	2	4	3
83436779	2	63			5							1		8									5	1	1	3	3	3	2	3	2	2	3	2	6	3	3	2	4	2	3	3	4	1	3	1	3	5	1
83486355	2	22			2							2		1									3	1	1	3	4	4	2	3	3	3	4	2	2	3	4	3	2	3	3	4	3	4	2	1	3	4	3
83522308	2	59			5							2		2									4	1	1	3	2	4	3	3	3	3	4	2	4	5	4	2	3	4	2	2	5	3	2	1	1	5	1
83554662	2	43			4							2		7									5	2	1	4	4	3	1	5	2	1	4	2	5	2	4	1	5	5	4	2	5	2	5	1	2	2	3
83605803	2	53			4							1		5									4	2	1	5	4	3	2	1	2	2	2	1	5	3	4	2	4	3	3	3	4	2	3	1	2	2	4
83618287	2	25			3							1		3									3	5	1	2	1	4	2	4	2	1	4	2	4	4	5	4	5	1	1	5	3	1	5	1	2	3	4
83623884	2	64			5							2		2									3	1	1	3	2	3	2	2	2	2	2	2	2	4	4	2	3	2	4	2	4	4	4	1	2	5	1
83811832	2	31			3							2		4									4	1	1	4	4	4	4	4	4	4	5	3	4	4	4	5	4	2	4	5	4	4	4	1	3	5	1
83828661	2	49			4							2		7									5	2	1	1	1	2	1	5	2	5	4	2	4	4	4	2	3	4	3	4	4	4	3	1	3	4	3
83913787	2	32			3							1		6									5	1	1	4	3	3	3	4	5	5	2	2	2	4	4	1	5	2	2	1	5	1	3	1	2	2	4
83918955	2	45			4							2		6									5	1	1	3	1	5	3	2	3	1	3	2	3	3	3	2	2	3	3	3	4	4	4	1	3	3	3
83931369	2	53			4							1		8									5	1	1	4	3	4	2	3	1	1	3	2	7	4	5	1	4	3	5	1	5	2	4	1	3	4	3
83981410	2	42			4							1		4									3	3	1	3	4	2	3	3	4	3	3	2	3	3	3	3	4	3	3	2	4	3	3	2		2	3
84050243	2	32			3							2		7									5	3	1	3	4	3	3	3	3	3	3	2	3	3	3	3	4	3	3	3	3	3	3	1	3	3	3
84060382	2	33			3							2		8									5	1	1	4	2	4	2	3	2	2	4	2	5	1	4	2	4	2	5	1	5	3	4	1	1	5	1
84170618	2	19			2							1		3									4	1	1	4	4	5	4	3	3	3	5	2	1	5	3	4	4	5	3	5	3	3	4	1	3	4	3
84373054	2	31			3							1		4									5	1	1	3	4	4	2	2	2	2	2	2	4	2	4	1	4	4	5	4	3	3	4	1	4	4	3
84418985	2	46			4							2		5									5	1	1	3	2	4	2	1	2	1	4	2	4	5	2	1	2	2	1	5	5	5	5	1	1	4	3
84527080	2	50			4							2		1									5	3	1	4	4	5	1	1	1	1	1	2	2	2	5	4	3	4	5	1	5	4	3	1	3	4	3
84598149	2	44			4							1		5									4	2	1	5	1	5	5	5	5	5	5	2	5	5	5	1	5	2	3	3	5	3	5	2		1	2
84619292	2	36			4							2		6									5	2	1	4	4	4	1	2	1	2	4	2	5	3	5	2	2	4	4	2	5	4	5	2		5	2
84722216	2	50			4							2		6									4	1	1	2	3	4	1	2	2	3	4	1	2	4	4	1	1	3	2	3	4	5	4	1	3	2	4
84749619	2	21			2							1		3									3	6	1	2	2	3	2	1	3	2	1	2	4	2	1	3	1	2	2	3	3	2	1	1	3	1	2
84853456	2	30			3							1		5									5	1	1	4	2	5	5	1	1	1	1	2	4	2	5	3	4	3	5	1	5	3	5	1	4	4	2
84902611	2	43			4							1		5									5	2	1	3	3	4	2	1	1	1	4	2	4	2	2	2	3	4	3	3	4	2	4	1	2	4	3
84964377	2	19			2							2		5									3	1	1	5	3	5	2	1	2	1	3	2	3	5	4	1	3	2	4	1	5	3	5	1	3	5	1
84990387	2	61			5							1		3									2	1	1	2	2	2	3	1	2	1	3	2	4	3	4	4	1	4	2	3	2	3	3	1	2	5	2
85184794	2	62			5							1		6									2	1	1	3	1	4	1	1	1	1	1	2	4	3	1	2	5	4	4	4	4	2	4	1	2	1	4
85190416	2	24			3							2		7									4	1	1	4	5	5	1	1	1	1	1	2	4	3	5	1	3	3	5	1	5	4	4	1	3	4	3
85393114	2	22			2							1		5									3	2	1	5	5	4	4	4	4	4	3	2	3	5	5	5	4	5	4	4	5	5	5	1	3	1	5
85450715	2	30			3							2		6									5	2	1	4	5	5	5	4	4	4	4	3	3	4	4	4	5	5	4	4	4	5	5	1	3	4	5
85455387	2	32			3							2		6									5	2	1	3	3	3	1	1	4	3	2	2	3	4	5	1	4	4	4	1	5	3	4	1	3	3	4
85539668	2	42			4							1		5									5	2	1	5	4	5	1	1	1	1	1	1	3	2	4	1	4	1	5	2	5	1	4	1	3	2	4
85623165	2	22			2							2		4									5	1	1	2	2	3	2	1	4	1	1	2	2	4	2	3	4	1	4	3	4	4	5	1	1	5	1
85735542	2	65			5							2		3									5	1	1	1	2	2	2	2	2	2	3	2	4	3	4	2	4	2	4	3	4	2	4	1	2	4	2
86045439	2	20			2							1		5									2	1	1	5	3	4	1	1	1	1	1	2	7	3	2	2	1	2	3	2	3	3	4	1	4	2	4
86160441	2	52			4							1		2									3	1	1	3	1	3	2	2	2	1	4	2	4	2	5	3	3	5	3	4	4	3	1	1	2	4	2
86180028	2	34			3							2		4									5	3	1	3	4	2	1	3	4	2	2	3	4	1	4	5	4	3	2	4	3	2	1	1	2	1	2
86358884	2	23			3							1		4									3	2	1	5	3	5	2	1	4	1	2	2	4	2	3	5	1	3	2	1	4	2	4	1	3	1	2
86389928	2	48			4							2		5									2	1	1	2	2	3	2	2	2	2	3	2	2	3	4	4	3	2	2	2	3	3	2	2		4	2
86408062	2	36			4							1		3									2	4	1	3	4	4	5	2	4	4	5	3	1	3	4	2	5	4	5	3	4	4	5	1	3	2	5
86488449	2	61			5							1		5									5	1	1	5	4	4	1	1	1	1	1	2	4	1	4	1	4	2	4	1	4	1	3	1	4	3	4
86911568	2	54			4							1		4									5	1	1	4	2	3	3	2	4	3	1	1	3	4	1	4	2	5	3	4	3	3	2	1	2	1	2
86924449	2	54			4							1		7									3	1	1	4	4	4	1	2	1	1	2	2	5	1	4	1	4	4	5	4	5	1	3	1	3	5	1
86969671	2	19			2							2		6									5	1	1	4	4	4	2	5	1	4	4	2	6	4	4	5	5	4	3	4	5	4	5	1	2	5	2
86976113	2	43			4							2		1									5	1	1	5	4	5	1	1	1	1	1	2	2	2	5	4	2	4	1	5	5	1	3	2		5	1
87214679	2	34			3							2		5									4	1	1	4	1	5	2	2	1	1	4	2	5	2	4	1	4	2	3	3	5	2	1	1	2	5	1
87362352	2	51			4							2		6									1	3	1	1	1	1	1	1	3	1	1	1	1	1	5	1	5	1	4	2	5	1	4	1	2	5	1
87424557	2	54			4							2		2									2	2	1	5	4	4	4	4	2	5	4	2	4	5	2	4	3	1	1	3	4	5	4	1	3	5	1
87533495	2	47			4							2		8									5	1	1	3	3	4	3	3	2	3	4	2	3	3	2	2	4	4	3	4	4	2	5	1	2	5	1
87812344	2	50			4							1		6									3	1	1	4	1	4	1	1	1	5	2	1	5	4	5	2	4	2	5	2	5	2	4	1	4	3	2
87913623	2	48			4							1		5									2	3	1	5	4	5	2	2	2	2	3	2	5	4	4	2	2	4	4	2	3	4	4	1	3	4	2
87940256	2	64			5							2		7									4	2	1	5	3	4	3	3	2	3	4	2	5	4	4	1	5	3	3	2	4	2	3	1	3	5	1
87991636	2	39			4							1		7									5	1	1	4	3	3	4	5	3	4	5	2	5	4	4	4	4	3	2	3	4	4	3	1	4	2	4
88065240	2	28			3							2		5									4	2	1	4	4	4	1	1	5	1	5	2	5	4	2	4	4	4	2	4	4	5	4	1	3	3	4
88077576	2	35			3							2		5									5	3	1	5	4	4	5	5	5	5	5	3	5	4	4	2	4	3	3	2	3	3	3	1	4	4	3
88204558	2	46			4							1		8									4	3	1	5	5	4	5	5	4	5	5	3	2	5	4	5	5	5	4	5	4	5	5	1	4	5	5
88272321	2	50			4							1		6									3	2	1	4	3	4	2	3	2	2	3	2	5	2	4	3	4	3	4	2	4	3	3	1	3	3	2
88273667	2	31			3							1		3									4	1	1	4	2	3	5	5	4	5	1	2	3	4	4	5	3	3	2	4	3	1	4	1	2	4	2
88384904	2	47			4							2		5									3	2	1	3	1	4	2	2	4	1	2	2	2	2	4	1	4	3	3	2	5	4	3	1	2	4	2
88430803	2	64			5							1		4									5	1	1	3	4	4	1	1	1	1	2	2	4	4	4	3	4	2	4	2	4	3	4	1	3	2	3
88510987	2	51			4							2		5									3	1	1	2	1	4	1	2	2	1	2	2	5	2	4	2	4	4	4	4	5	2	4	1	2	4	3
88647062	2	28			3							2		3									4	1	1	5	3	5	1	1	1	4	2	2	6	2	5	1	5	4	5	1	5	1	4	1	3	5	5
88690733	2	55			4							2		5									5	1	1	4	3	4	1	1	1	1	1	1	6	4	4	1	2	3	3	4	5	4	3	1	1	5	1
88737519	2	55			4							1		3									1	1	1	5	4	5	3	4	4	3	4	1	3	3	5	1	5	3	5	1	5	1	3	1	3	1	4
88771535	2	52			4							2		6									2	1	1	5	4	5	1	1	1	1	1	2	5	5	2	2	4	5	2	4	4	5	4	1	3	4	2
88782003	2	45			4							2		2									2	2	1	5	4	5	4	4	4	4	4	2	4	3	4	1	4	4	4	2	5	2	3	1	4	4	3
88887073	2	55			4							1		6									4	1	1	3	3	4	1	1	1	1	2	2	5	4	4	2	3	3	3	2	4	3	4	1	3	4	1
88948736	2	18			2							2		1									5	1	1	5	5	5	5	5	5	5	5	2	2	3	4	2	4	3	4	2	4	3	4	2		4	2
89068607	2	34			3							1		6									2	1	1	5	4	4	4	3	1	1	4	2	4	4	4	4	3	2	3	3	2	4	3	1	3	3	3
89076163	2	42			4							2		5									4	2	1	3	3	3	1	1	1	1	1	2	2	3	3	1	2	3	4	1	4	3	2	1	2	3	3
89205531	2	43			4							2		4									5	3	1	3	4	4	4	4	4	3	4	2	5	4	3	4	4	3	3	4	4	3	4	2		3	4
89239217	2	64			5							1		2									1	1	1	4	4	4	1	3	1	2	1	2	2	2	2	4	3	1	3	3	4	2	4	1	1	5	1
89300747	2	20			2							1		3									3	1	1	5	2	3	2	3	2	3	2	2	3	4	3	5	4	3	4	3	2	2	4	1	4	3	5
89352635	2	47			4							1		3									2	3	1	5	4	4	5	5	4	5	4	1	5	5	3	1	5	2	5	5	5	1	5	1	2	3	4
89355707	2	56			5							2		3									2	1	1	2	2	4	2	2	3	2	4	2	3	4	4	2	2	5	3	1	4	3	4	1	1	5	1
89367588	2	20			2							2		5									5	1	1	4	4	4	4	5	3	3	4	2	4	5	4	2	3	4	5	4	4	4	4	1	3	5	4
89386226	2	22			2							2		7									5	2	1	4	3	5	3	3	1	2	4	2	2	4	5	3	3	4	4	3	3	5	4	1	3	4	3
89417812	2	62			5							1		3									3	1	1	4	2	2	2	3	2	2	4	2	3	4	4	3	4	3	4	2	4	2	3	1	3	2	4
89499774	2	48			4							1		5									3	2	1	3	3	4	1	1	1	1	1	2	5	3	5	1	4	3	3	2	4	4	3	1	3	5	2
89547962	2	20			2							1		2									3	1	1	3	3	4	2	2	2	3	3	2	3	4	2	5	3	1	3	3	3	3	3	1	1	3	3
89628991	2	30			3							2		6									2	1	1	3	3	4	3	2	3	3	3	2	3	3	3	3	2	2	3	3	3	3	3	2		3	3
89687161	2	46			4							2		2									2	3	1	4	4	4	1	1	1	1	1	2	3	3	4	2	4	1	4	2	5	4	5	1	3	4	1
89738322	2	58			5							1		2									2	1	1	5	4	3	1	1	1	1	4	1	2	4	2	2	2	3	2	3	3	4	4	1	2	5	1
89873102	2	60			5							1		6									3	1	1	3	2	3	1	1	1	1	4	2	5	4	4	4	4	2	4	3	5	4	5	1	3	4	2
90006378	2	32			3							2		3									2	3	1	3	3	4	1	1	1	1	1	2	5	3	5	2	3	3	4	3	5	3	4	1	3	3	3
90109507	2	40			4							1		6									1	3	1	4	2	5	4	4	2	4	2	2	7	2	4	2	4	4	4	1	2	2	4	1	2	3	3
90160471	2	60			5							2		7									5	2	1	5	5	4	1	1	2	1	2	2	5	2	2	1	5	2	4	2	5	1	4	1	3	2	4
90251733	2	57			5							1		6									3	1	1	3	3	3	2	2	2	2	2	2	4	4	4	3	4	1	4	2	4	1	4	1	4	3	4
90285472	2	21			2							2		2									3	5	1	4	3	4	1	2	2	2	2	2	1	3	5	2	4	4	4	3	4	2	3	1	1	5	1
90297493	2	40			4							1		6									3	1	1	5	5	5	4	1	1	2	4	2	3	4	5	1	5	1	2	2	5	2	2	1	4	1	5
90605710	2	54			4							2		5									2	1	1	4	2	4	3	1	1	2	4	1	3	3	5	1	4	5	4	3	4	3	4	2		4	2
90810639	2	59			5							1		7									5	2	1	5	5	4	2	2	2	2	2	2	5	3	4	4	4	3	3	4	4	4	3	1	4	4	2
90842669	2	40			4							2		3									5	1	1	4	2	4	2	2	2	2	4	1	4	4	4	2	4	2	2	2	4	2	4	1	3	2	4
90873803	2	28			3							1		6									4	1	1	4	2	4	4	4	4	3	4	2	6	4	4	4	3	2	3	4	4	3	3	1	3	4	3
90929225	2	55			4							1		5									3	1	1	3	2	5	2	2	1	2	2	2	4	2	4	2	4	2	4	2	3	2	4	1	2	4	2
90931431	2	53			4							1		3									5	1	1	4	4	3	1	1	1	1	1	2	5	3	5	2	4	4	4	4	4	2	3	1	3	2	4
90933668	2	30			3							2		2									3	2	1	4	4	4	1	1	2	1	1	2	3	4	4	2	4	3	4	3	5	4	4	1	2	5	1
91057314	2	36			4							2		5									3	3	1	5	5	5	1	2	2	2	2	3	3	2	5	2	4	4	4	1	5	3	5	2		2	3
91093058	2	45			4							2		6									5	3	1	3	2	4	1	1	2	1	2	2	2	4	4	2	3	2	4	2	4	2	4	1	2	4	2
91266030	2	33			3							2		6									3	1	1	2	2	4	5	5	5	5	5	1	4	4	4	4	4	2	2	4	2	4	2	1	2	4	4
91281831	2	42			4							2		8									5	3	1	3	5	5	4	5	4	5	4	2	5	1	5	1	5	3	5	3	5	1	4	1	3	3	3
91348719	2	59			5							1		6									5	1	1	3	2	2	2	3	3	3	3	2	3	3	3	3	3	3	3	3	2	2	2	1	2	2	2
91403701	2	51			4							1		6									5	3	1	5	5	5	1	1	1	1	1	2	3	4	3	1	4	1	4	1	5	2	5	1	3	3	2
91404822	2	21			2							2		5									2	1	1	4	5	4	4	4	3	3	3	3	2	4	4	2	4	2	3	2	4	4	4	1	2	2	4
91482971	2	28			3							2		3									2	3	1	4	3	3	5	5	4	5	5	2	1	3	4	3	3	4	4	4	3	4	4	1	4	5	5
91615334	2	66			5							2		6									5	1	1	3	3	3	3	1	2	3	3	2	3	3	4	1	5	2	4	2	5	1	4	1	1	4	2
91632642	2	53			4							1		3									5	1	1	1	1	1	1	1	3	1	5	4	1	2	1	2	3	1	2	5	3	3	4	1	1	2	4
91698639	2	64			5							1		7									5	1	1	2	2	2	3	2	3	2	4	2	4	3	4	2	3	2	3	2	4	2	3	1	3	4	3
91738282	2	22			2							1		7									5	1	1	5	4	4	3	3	2	2	4	3	2	4	4	2	3	2	3	3	3	3	4	1	4	4	4
92006773	2	52			4							2		1									5	1	1	3	2	4	1	1	1	1	2	2	5	4	2	2	3	1	2	4	4	2	4	1	3	5	1
92092769	2	25			3							2		5									5	2	1	3	2	3	2	2	2	2	2	2	5	4	4	1	4	2	2	2	4	3	2	1	1	4	2
92109183	2	45			4							2		2									5	1	1	3	3	4	5	5	3	3	5	2	3	3	4	4	4	3	2	2	4	4	4	2		5	1
92161499	2	39			4							1		2									5	1	1	1	1	1	3	3	3	2	3	3	2	4	3	2	3	3	1	2	3	1	4	1	2	4	2
92261248	2	34			3							2		5									4	3	1	5	4	4	2	4	1	3	4	2	3	2	4	2	3	4	3	5	4	2	4	1	4	2	4
92278528	2	69			5							2		6									5	1	1	3	2	3	2	1	2	1	3	2	3	2	3	3	4	3	4	2	4	2	2	1	2	5	1
92411174	2	43			4							2		5									2	3	1	5	5	5	3	4	2	4	3	3	6	5	5	2	5	5	5	1	5	3	5	1	3	4	3
92476666	2	42			4							2		7									2	2	1	5	2	4	1	1	1	1	2	2	5	2	4	2	2	4	4	2	3	4	4	1	3	4	2
92538763	2	58			5							1		1									1	1	1	4	2	4	1	1	1	1	1	2	3	4	4	2	4	2	4	3	5	1	5	1	3	3	3
92627578	2	51			4							1		5									2	2	1	4	4	4	2	2	2	1	4	2	5	5	4	4	2	4	2	5	5	4	2	1	3	5	1
92689808	2	37			4							2		5									4	2	1	5	3	4	4	5	5	4	5	2	6	4	4	2	4	3	5	5	5	5	4	1	3	5	1
92758618	2	34			3							2		5									4	3	1	5	5	5	4	5	1	5	5	2	6	2	5	2	5	4	5	2	2	2	5	1	3	1	5
92801842	2	51			4							2		3									3	2	1	1	1	1	1	1	1	1	1	4	1	4	4	3	2	3	3	3	4	3	4	1	1	3	2
92898746	2	51			4							2		5									3	1	1	3	2	3	1	1	1	1	1	2	4	4	4	1	2	3	3	2	5	4	4	1	1	4	3
92920007	2	32			3							1		5									4	1	1	5	3	5	5	5	5	5	5	1	4	4	5	1	5	2	4	4	4	2	2	1	3	5	1
93118757	2	34			3							2		7									4	3	1	4	3	4	4	4	3	4	4	1	4	4	3	3	4	4	4	2	4	3	4	1	2	2	3
93158619	2	55			4							2		6									5	1	1	5	5	5	4	4	2	2	4	2	5	3	1	3	1	1	2	5	5	4	5	1	4	5	1
93218669	2	55			4							1		6									2	1	1	5	5	5	1	1	1	1	1	2	3	3	4	2	5	3	5	1	5	1	3	1	1	5	2
93402513	2	34			3							2		7									4	1	1	4	3	4	2	2	2	2	2	2	6	4	2	2	4	4	2	4	3	3	4	1	1	4	2
93437154	2	54			4							1		6									5	1	1	4	3	4	5	5	5	5	5	2	4	3	5	1	4	1	4	2	5	2	5	1	3	2	4
93486815	2	30			3							2		3									5	1	1	2	4	4	5	2	4	4	4	2	1	4	4	2	2	5	2	2	5	5	5	1	2	5	2
93697241	2	59			5							1		1									5	1	1	4	3	4	1	2	1	1	1	2	4	4	3	2	2	2	1	4	5	4	4	1	2	4	3
93731787	2	48			4							1		1									4	1	1	5	4	5	1	2	1	1	3	2	2	3	5	4	5	3	5	3	3	4	4	1	3	1	4
93777696	2	29			3							2		1									5	1	1	4	4	4	2	1	2	2	4	2	2	5	5	3	2	5	2	3	5	5	5	1	2	2	3
93970881	2	32			3							2		3									5	2	1	2	1	2	2	2	1	1	5	1	2	4	2	4	2	1	1	4	3	4	5	1	2	2	3
93981724	2	30			3							2		6									4	2	1	5	5	5	4	5	5	5	5	3	4	4	3	1	2	5	4	4	4	4	5	1	3	4	4
94148699	2	38			4							2		7									5	1	1	3	2	4	2	2	3	2	4	1	1	3	4	3	3	1	4	2	4	3	4	2		5	2
94179619	2	30			3							2		5									4	2	1	4	4	4	4	4	3	5	5	2	4	3	4	4	4	4	4	3	5	3	5	1	3	1	5
94397480	2	54			4							2		5									5	1	1	2	2	4	1	1	2	1	4	2	2	3	4	2	2	3	4	3	4	4	3	1	2	4	3
94437292	2	36			4							1		6									5	3	1	5	4	5	2	4	2	3	5	2	7	2	5	2	5	2	5	1	4	1	4	1	4	2	4
94780639	2	52			4							2		2									2	1	1	4	4	4	4	1	1	5	4	4	1	3	5	3	1	2	1	1	5	5	3	1	2	5	2
94845297	2	19			2							1		6									3	1	1	5	5	5	5	5	1	5	5	2	3	3	4	2	3	3	3	4	4	3	5	1	4	4	3
94848931	2	23			3							1		5									5	2	1	4	4	5	4	5	4	4	5	3	4	5	4	4	5	4	4	5	4	5	4	1	4	5	4
94865016	2	49			4							1		7									3	1	1	4	3	5	3	3	1	3	3	2	6	2	3	1	4	3	4	5	5	1	4	1	3	4	1
94900342	2	34			3							1		4									4	2	1	5	3	5	1	1	1	1	1	2	5	1	5	1	5	1	5	1	5	1	5	1	3	4	5
94909350	2	55			4							2		3									3	1	1	1	2	4	2	2	3	2	3	2	1	4	4	3	3	3	2	3	4	4	4	1	1	5	1
94987970	2	54			4							2		5									3	3	1	4	4	4	4	4	4	4	4	2	4	2	4	2	4	2	4	2	4	2	4	1	3	3	4
95147102	2	22			2							2		1									3	1	1	4	3	4	3	3	4	3	4	2	2	4	4	4	4	3	2	4	3	4	3	2		4	2
95206592	2	19			2							2		3									5	1	1	5	4	5	1	1	1	1	1	2	3	5	3	2	4	2	2	2	5	2	4	1	2	4	2
95460464	2	55			4							1		5									2	1	1	3	3	3	2	2	1	4	2	2	6	4	5	3	2	2	3	4	4	4	4	1	2	4	2
95661881	2	32			3							2		5									4	3	1	3	3	4	2	2	2	2	4	2	4	5	3	3	1	2	2	4	4	5	5	1	3	5	1
95679161	2	50			4							1		5									2	1	1	4	4	4	2	2	2	2	2	2	3	4	4	4	2	3	1	3	3	5	5	1	3	5	1
95752545	2	53			4							2		5									2	1	1	4	4	5	1	1	2	1	1	2	4	3	4	4	3	1	3	3	4	3	5	1	2	5	1
95769832	2	65			5							2		6									5	1	1	5	4	5	1	1	1	1	1	2	3	3	3	1	4	5	4	4	5	2	3	1	1	5	1
95818528	2	53			4							2		6									2	1	1	4	3	3	1	2	2	1	1	2	5	3	4	1	4	3	4	3	4	3	4	2		4	2
95824679	2	54			4							1		5									3	1	1	3	2	4	2	2	2	2	2	2	4	2	3	3	2	3	4	4	4	2	3	1	2	4	3
95932828	2	27			3							1		7									5	1	1	4	4	3	2	2	2	2	3	2	2	4	4	3	3	3	3	3	4	4	3	1	2	4	3
95939365	2	55			4							2		4									4	1	1	5	5	4	3	4	3	4	4	2	4	1	5	1	3	2	5	2	5	3	5	1	1	5	1
95985936	2	50			4							2		6									5	1	1	4	1	4	1	1	1	1	3	2	3	2	4	4	2	4	3	3	4	4	4	1	1	5	1
96016893	2	67			5							2		5									4	1	1	4	4	4	2	2	4	2	4	2	3	5	5	5	5	4	4	5	5	2	4	1	2	4	2
96066164	2	52			4							2		5									4	1	1	3	1	4	1	1	1	1	5	2	3	4	4	1	3	1	1	2	5	5	4	1	3	5	1
96066740	2	21			2							2		3									4	1	1	2	1	3	1	1	2	3	2	1	6	4	2	1	1	2	2	3	3	1	2	1	2	1	2
96090354	2	66			5							1		1									1	1	1	3	1	3	3	5	5	5	4	2	3	3	4	3	3	4	3	1	4	3	4	1	3	4	2
96102719	2	52			4							1		7									5	1	1	2	1	1	4	4	4	4	4	2	4	4	4	2	4	3	4	3	5	2	4	1	3	2	4
96121430	2	48			4							1		2									2	1	1	5	5	5	4	5	4	3	5	2	4	5	4	3	2	3	3	3	4	5	4	1	3	2	4
96197398	2	62			5							1		6									1	1	1	5	5	5	1	3	1	1	1	2	5	2	5	4	5	1	4	1	5	1	4	1	4	3	2
96238120	2	63			5							2		1									3	1	1	3	1	3	5	5	3	5	5	2	4	4	4	3	3	3	2	2	3	3	2	1	1	5	1
[truncated: 7,340 more rows]
[truncated: 89 more columns]
